# Supplementary material for: EGFR- and HER3-targeted bispecific antibody-drug conjugate demonstrates antitumor activity in metastatic castration-resistant prostate cancer
Source: J Clin Invest. 2026 Apr 7;136(11):e201090. doi: 10.1172/JCI201090 (PMC13221231; doi:10.1172/JCI201090)
Supplement: Supporting data values [file jci-136-201090-s053.xlsx]

## Sheet: Figure 1A
TCGA-PRAD
	TCGA-2A-A8VL-01	TCGA-2A-A8VO-01	TCGA-2A-A8VT-01	TCGA-2A-A8VV-01	TCGA-2A-A8VX-01	TCGA-2A-A8W1-01	TCGA-2A-A8W3-01	TCGA-2A-AAYF-01	TCGA-2A-AAYO-01	TCGA-2A-AAYU-01	TCGA-4L-AA1F-01	TCGA-CH-5737-01	TCGA-CH-5738-01	TCGA-CH-5739-01	TCGA-CH-5740-01	TCGA-CH-5741-01	TCGA-CH-5743-01	TCGA-CH-5744-01	TCGA-CH-5746-01	TCGA-CH-5748-01	TCGA-CH-5750-01	TCGA-CH-5751-01	TCGA-CH-5752-01	TCGA-CH-5753-01	TCGA-CH-5754-01	TCGA-CH-5761-01	TCGA-CH-5762-01	TCGA-CH-5763-01	TCGA-CH-5764-01	TCGA-CH-5765-01	TCGA-CH-5766-01	TCGA-CH-5767-01	TCGA-CH-5768-01	TCGA-CH-5769-01	TCGA-CH-5771-01	TCGA-CH-5772-01	TCGA-CH-5788-01	TCGA-CH-5789-01	TCGA-CH-5790-01	TCGA-CH-5791-01	TCGA-CH-5792-01	TCGA-CH-5794-01	TCGA-EJ-5494-01	TCGA-EJ-5495-01	TCGA-EJ-5496-01	TCGA-EJ-5497-01	TCGA-EJ-5498-01	TCGA-EJ-5499-01	TCGA-EJ-5501-01
EGFR											Gain											Gain			Gain								Gain		Gain	Gain	Gain			Gain			Gain	Gain
ERBB2																																			Gain
ERBB3																											Gain
ERBB4											Gain														Gain		Gain																		Gain
CPGEA
	T100_WGS	T103_WGS	T109_WGS	T10_WGS	T111_WGS	T113_WGS	T114_WGS	T117_WGS	T120_WGS	T123_WGS	T124_WGS	T125_WGS	T12_WGS	T131_WGS	T132_WGS	T133_WGS	T137_WGS	T139_WGS	T13_WGS	T143_WGS	T14_WGS	T157_WGS	T160_WGS	T162_WGS	T166_WGS	T167_WGS	T16_WGS	T172_WGS	T174_WGS	T176_WGS	T178_WGS	T17_WGS	T182_WGS	T185_WGS	T186_WGS	T189_WGS	T18_WGS	T196_WGS	T198_WGS	T19_WGS	T1_WGS	T201_WGS	T202_WGS	T208_WGS	T209_WGS	T210_WGS	T211_WGS	T213_WGS	T215_WGS
EGFR			Gain															Gain		Gain								Gain																					Gain
ERBB2												Amplication																							Gain
ERBB3												Amplication
ERBB4
2019 SU2C
	SI_9157_Tumor	DFCI.11-104.02-Tumor	DFCI.11-104.13-Tumor	MO_1008-Tumor_Dura	MO_1012-Tumor-Subcutaneous_nodule	MO_1013-Tumor	MO_1014-Tumor	MO_1015-Tumor	MO_1020-Tumor	MO_1040-Tumor	MO_1054-Tumor	MO_1071-Tumor	MO_1074-Tumor	MO_1084-Tumor	MO_1094-Tumor	MO_1095-Tumor	MO_1096-Tumor	MO_1114-Tumor	MO_1118-TM	MO_1124-Tumor	MO_1128-Tumor	MO_1130-Tumor	MO_1139-Tumor	MO_1161-TM	MO_1162-Tumor	MO_1176-Tumor	MO_1179-Tumor	MO_1184-Tumor	MO_1192-Tumor	MO_1202-Tumor	MO_1215-Tumor	MO_1219-Tumor	MO_1221-Tumor	MO_1232-Tumor	MO_1241-Tumor	MO_1244-Tumor	MO_1249-Tumor	MO_1262-Tumor	MO_1263-Tumor	MO_1277-TM	MO_1316-TM	MO_1336-TM	MO_1337-TM	MO_1339-TM	MO_1410-Tumor	MO_1420_Tumor	MO_1421_Tumor	MO_1443_T	MO_1446_T
EGFR							Gain						Gain	Gain				Gain		Gain	Gain									Gain			Gain		Gain		Gain						Gain		Gain		Gain
ERBB2					Gain		Gain		Amplication								Gain				Gain				Gain			Gain		Gain		Gain				Gain									Gain
ERBB3																										Amplication				Gain												Gain		Gain
ERBB4			Gain									Amplication				Gain		Gain																										Amplication	Gain
2016 FHCRC
	00-010K_LIVER	00-010L_LN	00-010M_LN	00-010N_PROSTATE	00-029J2_LN	00-029N9_LN	00-090B2_LN	00-090G2_LUNG	00-090T3_LN	00-140FF_BONE	00-140G_LIVER	00-140J9_LN	00-140N_LN	01-087MM_BONE	01-087QQ1_BONE	01-095C6_LIVER	01-095N1_LN	01-120A1_LIVER	01-120C1_LN	01-181AA_BONE	02-065M3_LN	02-065N1_SKIN	02-065P3_PROSTATE	02-065W2_SCROTUM	02-083E1_LN	02-142II_BONE	03-027M1_LUNG	03-027P2_LIVER	03-081L_LN	03-082K2_LN	03-082OO_BONE	03-130L_RETROPERITONEAL	03-130M4_LIVER	03-139E3_RETROPERITONEAL	03-139M9_RETROPERITONEAL	03-163S4_LIVER	03-192A1_LIVER	03-192B_LUNG	03-192C2_LN	03-192D2_LN	03-192E3_SPLEEN	04-050G2_LN	04-050L1_LN	04-050N1_PROSTATE	04-050O2_PROSTATE	04-050V1_LN	04-050W1_LN	04-101F2_PROSTATE	04-101H1_PERITONEAL
EGFR	Gain	Gain	Gain	Gain	Gain	Gain		Gain	Gain							Gain	Gain	Gain	Gain	Gain	Gain		Gain	Gain	Gain				Gain											Gain		Gain	Gain			Gain	Gain
ERBB2									Gain							Gain	Gain	Gain	Gain	Gain						Gain	Gain			Gain							Gain		Gain	Gain	Gain				Gain			Gain	Gain
ERBB3	Gain	Gain		Gain							Amplication	Gain	Gain	Gain		Gain	Gain	Gain	Gain			Gain			Gain					Gain	Gain			Gain			Amplication								Gain
ERBB4								Amplication	Amplication							Gain	Gain
[truncated: 443 more columns]

## Sheet: Figure 1B
TCGA-PRAD					CPGEA					2019 SU2C					2016 FHCRC
gene_symbol	mean_expression	group	rank		gene_symbol	mean_expression	group	rank		gene_symbol	mean_expression	group	rank		gene_symbol	mean_expression	group	rank
KLK3	18.4367	Very high	1		MT-ATP8	14.7569	Very high	1		MT-CO1	14.2142	Very high	1		HSPA1A	4.22105	Very high	1
KLK2	16.8916	Very high	2		MALAT1	13.7414	Very high	2		MT-CO2	13.9586	Very high	2		GGT6	4.21769	Very high	2
EEF1A1	16.6127	Very high	3		MT-CO1	13.5214	Very high	3		MT-ND1	13.171	Very high	3		MT-ND3	4.21519	Very high	3
EEF2	16.5	Very high	4		MT-CO3	13.4883	Very high	4		MT-CYB	13.0661	Very high	4		HDAC10	4.2127	Very high	4
ACPP	16.0708	Very high	5		MT-ND4L	13.3337	Very high	5		MT-ND2	12.8634	Very high	5		PDZD7	4.20492	Very high	5
RPL3	15.9919	Very high	6		MT-ND3	13.0673	Very high	6		MT-ND3	12.8333	Very high	6		RAX2	4.20376	Very high	6
ACTB	15.925	Very high	7		MT-ATP6	13.0162	Very high	7		MT-ND6	12.3707	Very high	7		H3-3A	4.2009	Very high	7
TPT1	15.9247	Very high	8		MT-ND4	12.9453	Very high	8		MT-ND5	12.1903	Very high	8		UBOX5	4.19667	Very high	8
DFNA26	15.7967	Very high	9		MT-CO2	12.924	Very high	9		RPS18	11.2455	Very high	9		RPS28	4.19522	Very high	9
ERBA2L	15.4475	Very high	10		SCARNA10	12.8395	Very high	10		RPL13A	11.1119	Very high	10		MALAT1	4.19239	Very high	10
RPS6	15.4185	Very high	11		AP000769.1	12.471	Very high	11		FTL	11.0841	Very high	11		ORAI1	4.19215	Very high	11
RPL8	15.3888	Very high	12		KLK3	12.285	Very high	12		RPS11	10.8	Very high	12		HSP90AA1	4.19213	Very high	12
MYH11	15.3054	Very high	13		MT-ND1	12.1792	Very high	13		RPL39	10.7893	Very high	13		GTF2I	4.1916	Very high	13
RPS18	15.1712	Very high	14		MT-ND2	12.1545	Very high	14		RPL7A	10.6973	Very high	14		EXOC3L2	4.18801	Very high	14
RPL4	15.1673	Very high	15		MT-CYB	12.112	Very high	15		RPL12	10.5688	Very high	15		MT-CYB	4.18784	Very high	15
GNB2L1	15.1195	Very high	16		EEF1A1	12.0345	Very high	16		RPL30	10.5314	Very high	16		NPIPA1	4.18781	Very high	16
SLC45A3	15.0596	Very high	17		RPL41	11.7274	Very high	17		RPL3	10.472	Very high	17		RPL18	4.18746	Very high	17
B2M	15.054	Very high	18		MT-ND6	11.4344	Very high	18		ACTB	10.4535	Very high	18		EPCAM	4.18622	Very high	18
PABPC2	15.0448	Very high	19		RPS27	11.3707	Very high	19		RPS2	10.4279	Very high	19		HSP90B1	4.18511	Very high	19
RPLP0	15.0412	Very high	20		MT-ND5	11.2898	Very high	20		RPS8	10.4259	Very high	20		NDRG1	4.18506	Very high	20
RPS11	15.027	Very high	21		TPT1	10.9887	Very high	21		RPS27	10.375	Very high	21		MYO1C	4.18439	Very high	21
RPL13A	15.0045	Very high	22		RPL37A	10.9488	Very high	22		EEF1A1	10.3681	Very high	22		EEF1D	4.18435	Very high	22
RPS4X	14.9977	Very high	23		RPS18	10.8286	Very high	23		RPL11	10.2593	Very high	23		NBPF15	4.18381	Very high	23
RPLP1	14.9904	Very high	24		RPL10	10.8103	Very high	24		RPL8	10.2021	Very high	24		ANKK1	4.18354	Very high	24
GAPDH	14.9879	Very high	25		RPS24	10.7499	Very high	25		EEF1G	10.1709	Very high	25		SLC35E4	4.18342	Very high	25
HSP90AB1	14.93	Very high	26		RPL26	10.7224	Very high	26		RPL10A	10.1437	Very high	26		PEBP1	4.18266	Very high	26
PSAP	14.8833	Very high	27		ACPP	10.6137	Very high	27		RPS3A	10.1434	Very high	27		MT-ND2	4.18199	Very high	27
RPS8	14.8649	Very high	28		RPL13	10.5581	Very high	28		RPL35	10.1055	Very high	28		SEC61B	4.18166	Very high	28
RPS3	14.8542	Very high	29		RPS11	10.5373	Very high	29		RPL41	10.0717	Very high	29		ATP5MC2	4.18033	Very high	29
RPL13	14.8372	Very high	30		RPL12	10.5366	Very high	30		RPL19	10.0686	Very high	30		MAT2A	4.18016	Very high	30
RDH11	14.8255	Very high	31		RPS21	10.5003	Very high	31		RPLP0	10.0392	Very high	31		PXN	4.18001	Very high	31
CALR	14.8223	Very high	32		RPL3	10.323	Very high	32		GAPDH	10.0053	Very high	32		U2AF1	4.17785	Very high	32
FTL	14.8158	Very high	33		RPS20	10.2915	Very high	33		ACTG1	9.99918	Very high	33		NPIPB5	4.17734	Very high	33
EEF1G	14.7833	Very high	34		RPL23	10.2608	Very high	34		TMSB10	9.98192	Very high	34		PTPRF	4.17692	Very high	34
RPL19	14.7718	Very high	35		RPL11	10.2516	Very high	35		RPS16	9.86951	Very high	35		ARL6IP1	4.17644	Very high	35
HSP90B1	14.724	Very high	36		RPL13A	10.2391	Very high	36		RPS12	9.79458	Very high	36		LAMP1	4.17603	Very high	36
UBC	14.7114	Very high	37		RPL39	10.2288	Very high	37		RPLP1	9.7882	Very high	37		RPLP1	4.17595	Very high	37
RPL7A	14.6937	Very high	38		GNB2L1	10.2146	Very high	38		RPL6	9.78751	Very high	38		RPL31	4.17517	Very high	38
RPL5	14.6686	Very high	39		RPL34	10.1903	Very high	39		RPSA	9.7654	Very high	39		RPL34	4.17481	Very high	39
TMPRSS2	14.6632	Very high	40		RPL31	10.1804	Very high	40		EEF2	9.71111	Very high	40		FUT6	4.17468	Very high	40
C9orf155	14.6067	Very high	41		RPL19	10.1753	Very high	41		RPS10	9.63177	Very high	41		ALPK1	4.17399	Very high	41
RPS24	14.6029	Very high	42		RPL7A	10.173	Very high	42		RPL5	9.56217	Very high	42		RPS6	4.17246	Very high	42
NDRG1	14.5973	Very high	43		RPS2	10.1408	Very high	43		RPS4X	9.51072	Very high	43		KLC3	4.17058	Very high	43
FLNA	14.5887	Very high	44		RPS15A	10.1317	Very high	44		RPLP2	9.5022	Very high	44		RPL35	4.17037	Very high	44
NKX3-1	14.5758	Very high	45		RPL7	10.1229	Very high	45		RPS13	9.48946	Very high	45		DBI	4.17024	Very high	45
RPL15	14.5724	Very high	46		RPS29	10.1198	Very high	46		RPS6	9.48288	Very high	46		P4HB	4.1699	Very high	46
RPL18	14.5587	Very high	47		RPL27A	10.0968	Very high	47		RPS25	9.45715	Very high	47		RPS20	4.16965	Very high	47
FASN	14.5568	Very high	48		RPL36A	10.0943	Very high	48		B2M	9.4298	Very high	48		ZKSCAN1	4.16842	Very high	48
RPL41	14.5536	Very high	49		ACTG1	10.0874	Very high	49		RPL17	9.33142	Very high	49		GNAS	4.16818	Very high	49
APLP2	14.5305	Very high	50		B2M	10.0819	Very high	50		RPS7	9.31869	Very high	50		MKNK2	4.16811	Very high	50
RPL37A	14.5204	Very high	51		ACTB	10.072	Very high	51		PTMA	9.30161	Very high	51		VHL	4.16797	Very high	51
TMBIM6	14.5152	Very high	52		RPL35	10.0699	Very high	52		RPL9	9.27537	Very high	52		CDH1	4.16747	Very high	52
HDLBP	14.5	Very high	53		RPS23	10.0372	Very high	53		RPL29	9.25431	Very high	53		HERPUD1	4.16741	Very high	53
RPL11	14.4922	Very high	54		RPS6	10.0083	Very high	54		KLK3	9.23699	Very high	54		JPT2	4.16715	Very high	54
RPS9	14.484	Very high	55		RPS19	9.98078	Very high	55		RACK1	9.21747	Very high	55		RPL36A	4.16705	Very high	55
RPL32	14.4839	Very high	56		EEF2	9.96269	Very high	56		CALR	9.21073	Very high	56		PABPC1	4.16597	Very high	56
TAGLN	14.4679	Very high	57		RPL30	9.95718	Very high	57		RPL24	9.18788	Very high	57		SERF2	4.16498	Very high	57
HSPA10	14.4533	Very high	58		RPS17	9.95558	Very high	58		HSP90AB1	9.13251	Very high	58		SP100	4.16324	Very high	58
PDLIM5	14.4418	Very high	59		RPL10A	9.95194	Very high	59		PABPC1	9.11416	Very high	59		COX6C	4.16306	Very high	59
RPL28	14.4305	Very high	60		RPS15	9.94653	Very high	60		RPS14	9.10215	Very high	60		RPL22	4.16264	Very high	60
RPL10	14.3796	Very high	61		FTH1	9.94368	Very high	61		RPL27	9.09987	Very high	61		RPL12	4.16259	Very high	61
RPS20	14.3281	Very high	62		RPS8	9.94367	Very high	62		HSPA8	9.08641	Very high	62		RPS20P27	4.16254	Very high	62
GNAS	14.3245	Very high	63		RPL6	9.94119	Very high	63		RPL7	9.08203	Very high	63		MCL1	4.1624	Very high	63
DBA	14.3094	Very high	64		MYL6	9.92679	Very high	64		UBB	8.95739	Very high	64		RPL10	4.16201	Very high	64
AHNAK	14.2958	Very high	65		RPLP0	9.92548	Very high	65		RPL18	8.95683	Very high	65		RPS15A	4.15916	Very high	65
LU	14.2902	Very high	66		RPL17	9.91917	Very high	66		RPL10	8.95473	Very high	66		RPL32	4.15864	Very high	66
HSP90AA1	14.2826	Very high	67		RPS3A	9.888	Very high	67		P4HB	8.92406	Very high	67		RPS8	4.15779	Very high	67
CANX	14.2738	Very high	68		FTL	9.88639	Very high	68		RPL26	8.88105	Very high	68		RPL27A	4.15766	Very high	68
RPL30	14.2671	Very high	69		RPL15	9.86976	Very high	69		COX6A1	8.8608	Very high	69		RPL39	4.15732	Very high	69
PDIA3	14.2556	Very high	70		PPIA	9.86639	Very high	70		RPL21	8.86044	Very high	70		RPL11	4.15719	Very high	70
ANT3Y	14.2128	Very high	71		KLK2	9.86056	Very high	71		RPS27A	8.83152	Very high	71		LAPTM4A	4.15662	Very high	71
RPS14	14.2121	Very high	72		RPL4	9.82971	Very high	72		ENO1	8.77699	Very high	72		PTMA	4.15613	Very high	72
RPL31	14.2119	Very high	73		RPS3	9.81797	Very high	73		RPS24	8.765	Very high	73		MTRNR2L2	4.15559	Very high	73
HSPA1A	14.2007	Very high	74		RPL9	9.7734	Very high	74		RPL18A	8.74774	Very high	74		RPL38	4.15547	Very high	74
NACA	14.1926	Very high	75		RPS14	9.75379	Very high	75		RPL4	8.73268	Very high	75		RPL30	4.15508	Very high	75
DCE	14.1923	Very high	76		RPS16	9.73962	Very high	76		RPS15	8.69984	Very high	76		HINT1	4.15508	Very high	76
FTH1	14.1894	Very high	77		RPS10	9.7303	Very high	77		TMSB4X	8.69224	Very high	77		ZNF525	4.15422	Very high	77
RPS2	14.1881	Very high	78		RPS9	9.71718	Very high	78		PSAP	8.68064	Very high	78		ERGIC1	4.15368	Very high	78
ERGIC1	14.1831	Very high	79		HNRNPA1	9.71279	Very high	79		HLA-B	8.67803	Very high	79		SMN1	4.1535	Very high	79
TSPAN1	14.1676	Very high	80		RPL18	9.69914	Very high	80		COX8A	8.62887	Very high	80		SNHG5	4.15345	Very high	80
RPL12	14.1287	Very high	81		RPL32	9.68131	Very high	81		RPL23A	8.61321	Very high	81		RPLP2	4.1516	Very high	81
RPS5	14.1212	Very high	82		MSMB	9.67146	Very high	82		OAZ1	8.6124	Very high	82		BBS5	4.15144	Very high	82
NUMA1	14.112	Very high	83		RPL24	9.66913	Very high	83		HSP90B1	8.61205	Very high	83		RPS27	4.1512	Very high	83
DES	14.1029	Very high	84		TMSB4X	9.60247	Very high	84		RPL34	8.58347	Very high	84		AKAP17A	4.15078	Very high	84
RPL27A	14.0854	Very high	85		EEF1G	9.59788	Very high	85		HBB	8.56228	Very high	85		HMGN2	4.15064	Very high	85
HSPA5	14.0845	Very high	86		RPL29	9.59271	Very high	86		PPIA	8.53145	Very high	86		DHX9	4.14951	Very high	86
RPL10A	14.0797	Very high	87		RPLP2	9.58628	Very high	87		TUBA1B	8.5044	Very high	87		SRRM2	4.14901	Very high	87
KLK4	14.0772	Very high	88		RPL8	9.56795	Very high	88		HSP90AA1	8.4982	Very high	88		PABPC3	4.14875	Very high	88
DFNA17	14.0683	Very high	89		RPL21	9.54709	Very high	89		RPL36A	8.48766	Very high	89		POM121	4.1485	Very high	89
RPL37	14.0682	Very high	90		RPS27A	9.54217	Very high	90		RPL36	8.47899	Very high	90		RPS10	4.14827	Very high	90
UBB	14.0632	Very high	91		PABPC1	9.52275	Very high	91		RPS21	8.47231	Very high	91		RPL19	4.14815	Very high	91
RPL23	14.0555	Very high	92		RPL18A	9.49705	Very high	92		HLA-C	8.47019	Very high	92		RPS7	4.1474	Very high	92
RPS16	14.055	Very high	93		RPL36	9.49619	Very high	93		RPS9	8.4437	Very high	93		WDR45B	4.14699	Very high	93
PMEPA1	14.0514	Very high	94		RPL23A	9.49337	Very high	94		YBX1	8.38937	Very high	94		RPS25	4.14688	Very high	94
AZGP1	14.0432	Very high	95		RPL27	9.48909	Very high	95		RPL35A	8.3813	Very high	95		RPL14	4.14686	Very high	95
AS	14.0393	Very high	96		TAGLN	9.48838	Very high	96		TPT1	8.37878	Very high	96		RPL23	4.14675	Very high	96
ACTA2	14.0364	Very high	97		RPLP1	9.46127	Very high	97		RPS17	8.37197	Very high	97		NPIPB3	4.14633	Very high	97
NEAT1	14.0231	Very high	98		RPL35A	9.42858	Very high	98		CD74	8.35741	Very high	98		MT-ND1	4.14596	Very high	98
RPS12	14.0202	Very high	99		DDX5	9.42555	Very high	99		ATP5B	8.35677	Very high	99		SEM1	4.14554	Very high	99
KRT18	14.0172	Very high	100		ACTA2	9.29141	Very high	100		RPS20	8.31808	Very high	100		RPL21	4.1452	Very high	100
ALDOA	13.9927	Very high	101		RPL38	9.2845	Very high	101		MIF	8.31573	Very high	101		RPS12	4.14515	Very high	101
RPL29	13.9882	Very high	102		PSAP	9.27696	Very high	102		RPS5	8.30416	Very high	102		TXN	4.145	Very high	102
HLA-C	13.9862	Very high	103		NACA	9.23077	Very high	103		HMGN2	8.26783	Very high	103		NBEAL1	4.14498	Very high	103
PPIB	13.9757	Very high	104		HSPA8	9.18587	Very high	104		VIM	8.26588	Very high	104		ARF1	4.14434	Very high	104
KRT8	13.9638	Very high	105		RPS12	9.1791	Very high	105		NPM1	8.25357	Very high	105		RPL17	4.14433	Very high	105
CD74	13.9583	Very high	106		MGP	9.17891	Very high	106		RPS28	8.2354	Very high	106		RPS18	4.14422	Very high	106
RPS23	13.9435	Very high	107		RPL5	9.17384	Very high	107		SPARC	8.1972	Very high	107		TRMT112	4.1439	Very high	107
RPS17	13.9149	Very high	108		RPL28	9.13674	Very high	108		TMBIM6	8.17555	Very high	108		RPS27A	4.14368	Very high	108
ATP1A1	13.9115	Very high	109		RPS5	9.1144	Very high	109		S100A11	8.15822	Very high	109		ILDR1	4.14346	Very high	109
EIF4G2	13.8993	Very high	110		ACTG2	9.11327	Very high	110		RPS19	8.15065	Very high	110		RPS21	4.14316	Very high	110
RPL36	13.8906	Very high	111		RPS7	9.10777	Very high	111		PPDPF	8.12553	Very high	111		OAZ1	4.14216	Very high	111
RPLP2	13.8578	Very high	112		MYH11	9.09639	Very high	112		RPL38	8.11962	Very high	112		NBPF3	4.14207	Very high	112
RPL26	13.8487	Very high	113		CD74	9.07123	Very high	113		CALM2	8.11103	Very high	113		ZC3H11A	4.14129	Very high	113
FLNB	13.832	Very high	114		SCARNA9	9.05859	Very high	114		CFL1	8.10161	Very high	114		TXNIP	4.14103	Very high	114
MYL6	13.8216	Very high	115		NEAT1	9.01677	Very high	115		MYL6	8.10086	Very high	115		YWHAG	4.1408	Very high	115
CFL1	13.8206	Very high	116		UBC	8.98745	Very high	116		EIF4A1	8.09403	Very high	116		AHNAK	4.14055	Very high	116
MSMB	13.8082	Very high	117		AZGP1	8.96248	Very high	117		PRDX2	8.0742	Very high	117		MT-ND4	4.14048	Very high	117
XBP1	13.8079	Very high	118		RPS4X	8.94762	Very high	118		RPS26	8.06299	Very high	118		RPS13	4.14021	Very high	118
SPDEF	13.7957	Very high	119		RPS25	8.93147	Very high	119		RPS3	8.06296	Very high	119		MLPH	4.13971	Very high	119
STEAP2	13.7936	Very high	120		TMSB10	8.91167	Very high	120		CTSD	8.06141	Very high	120		PIM3	4.13956	Very high	120
ARF1	13.7798	Very high	121		RPS13	8.88981	Very high	121		RPL23	8.0449	Very high	121		STX16	4.1393	Very high	121
RPL35A	13.7775	Very high	122		PTMA	8.87061	Very high	122		PTMS	8.02895	Very high	122		HLA-C	4.13909	Very high	122
SERF2	13.7771	Very high	123		HSP90AB1	8.86519	Very high	123		UQCRH	8.02735	Very high	123		SAT1	4.13893	Very high	123
CD81	13.7527	Very high	124		GAPDH	8.8269	Very high	124		RPL32	8.01362	Very high	124		UQCRQ	4.13859	Very high	124
MYL9	13.7276	Very high	125		NPM1	8.8014	Very high	125		TMA7	7.99632	Very high	125		RPL13	4.13849	Very high	125
PTPRF	13.7198	Very high	126		CALR	8.79779	Very high	126		EEF1B2	7.97744	Very high	126		RPS11	4.13841	Very high	126
APP	13.7181	Very high	127		UBB	8.78525	Very high	127		BTF3	7.96782	Very high	127		HSPE1	4.13833	Very high	127
CTSD	13.713	Very high	128		UBA52	8.74755	Very high	128		KLK2	7.95951	Very high	128		HYPK	4.13797	Very high	128
SLC44A4	13.7042	Very high	129		RPSA	8.73772	Very high	129		ARF1	7.93787	Very high	129		YWHAZ	4.13762	Very high	129
SPON2	13.7016	Very high	130		RPL14	8.73491	Very high	130		CHCHD2	7.9336	Very high	130		MGST2	4.13721	Very high	130
PKM	13.6972	Very high	131		SERF2	8.68772	Very high	131		TUBB	7.90519	Very high	131		SMCO4	4.13659	Very high	131
SEC61A1	13.6933	Very high	132		RDH11	8.67785	Very high	132		TUBB4B	7.90378	Very high	132		SMPD4	4.13652	Very high	132
CSDE1	13.6914	Very high	133		HSP90AA1	8.5578	Very high	133		APLP2	7.86987	Very high	133		RPL36	4.13623	Very high	133
HOXB13	13.6868	Very high	134		FAU	8.54928	Very high	134		PSMB4	7.85589	Very high	134		HSPH1	4.13612	Very high	134
ENO1	13.6862	Very high	135		CANX	8.53404	Very high	135		CANX	7.8416	Very high	135		ATF4	4.13611	Very high	135
HNRNPA2B1	13.6859	Very high	136		MYL9	8.53203	Very high	136		EIF4A2	7.84064	Very high	136		FOXA1	4.13517	Very high	136
OK	13.6818	Very high	137		EEF1D	8.51782	Very high	137		YWHAE	7.83899	Very high	137		ATP6V0C	4.13515	Very high	137
PTMA	13.6655	Very high	138		CST3	8.48636	Very high	138		RPL15	7.83532	Very high	138		RPL35A	4.135	Very high	138
YWHAD	13.6638	Very high	139		P4HB	8.46614	Very high	139		HNRNPA1	7.8175	Very high	139		ORC6	4.13472	Very high	139
TMSB4XP8	13.6504	Very high	140		NKX3-1	8.45869	Very high	140		TPI1	7.80894	Very high	140		ATP5F1E	4.13409	Very high	140
ATP5B	13.6476	Very high	141		DES	8.45486	Very high	141		PEBP1	7.8085	Very high	141		IRF2BP2	4.134	Very high	141
CSRP1	13.6455	Very high	142		SKP1	8.43129	Very high	142		SSR2	7.80789	Very high	142		NDUFA1	4.13326	Very high	142
RPL24	13.6308	Very high	143		SLC45A3	8.42932	Very high	143		EIF3E	7.80135	Very high	143		AMD1	4.133	Very high	143
ACTG2	13.6195	Very high	144		CALD1	8.42799	Very high	144		HSPB1	7.79434	Very high	144		PAGR1	4.13291	Very high	144
RPL6	13.6151	Very high	145		TMPRSS2	8.42751	Very high	145		SOD1	7.79406	Very high	145		LSM14A	4.13281	Very high	145
RPL14	13.6054	Very high	146		XBP1	8.42561	Very high	146		NDUFS5	7.78039	Very high	146		NOP53	4.13267	Very high	146
ALDH1A3	13.6042	Very high	147		HSP90B1	8.42231	Very high	147		CNBP	7.77377	Very high	147		RPS17	4.13261	Very high	147
CKB	13.5866	Very high	148		RPL22	8.421	Very high	148		PFDN5	7.75464	Very high	148		HNRNPM	4.13254	Very high	148
EEF1D	13.5795	Very high	149		A2M	8.40824	Very high	149		HNRNPK	7.7465	Very high	149		CHCHD2	4.13225	Very high	149
DHRS7	13.5695	Very high	150		HNRNPA2B1	8.36077	Very high	150		HSPD1	7.738	Very high	150		SPINT2	4.13219	Very high	150
NCL	13.5681	Very high	151		SAT1	8.35399	Very high	151		COL1A1	7.7264	Very high	151		PSMB1	4.13212	Very high	151
EIF3CL	13.5454	Very high	152		TPM1	8.35032	Very high	152		RPL37A	7.72206	Very high	152		ATP13A3	4.13164	Very high	152
RPS15A	13.535	Very high	153		MYLK	8.32777	Very high	153		NME2	7.71927	Very high	153		MAEA	4.1315	Very high	153
HNRNPK	13.5327	Very high	154		TMBIM6	8.31927	Very high	154		ALDOA	7.71864	Very high	154		RPL37	4.13141	Very high	154
YWHAE	13.5322	Very high	155		DBI	8.31187	Very high	155		HLA-A	7.71804	Very high	155		PERP	4.13126	Very high	155
RPS27A	13.522	Very high	156		SRSF5	8.2883	Very high	156		RHOA	7.66555	Very high	156		CDK2AP1	4.13122	Very high	156
SRRM2	13.5137	Very high	157		EIF4B	8.27599	Very high	157		RPL36AL	7.6628	Very high	157		INE1	4.1309	Very high	157
ABHD2	13.5119	Very high	158		DCN	8.27578	Very high	158		RPL13	7.65642	Very high	158		ATP9A	4.13041	Very high	158
FSTL1	13.5046	Very high	159		UTRN	8.24422	Very high	159		SAT1	7.65584	Very high	159		UBC	4.13031	Very high	159
CDH1	13.4832	Very high	160		H3F3B	8.24393	Very high	160		MARCKSL1	7.65487	Very high	160		H3-4	4.12985	Very high	160
RPL27	13.4815	Very high	161		ITM2B	8.2388	Very high	161		NDRG1	7.65049	Very high	161		NDUFB9	4.12981	Very high	161
DDX5	13.4737	Very high	162		PPIB	8.23538	Very high	162		FAU	7.65019	Very high	162		ATP5MG	4.1297	Very high	162
RPS25	13.4706	Very high	163		APLP2	8.22874	Very high	163		DDX5	7.64933	Very high	163		CD63	4.12953	Very high	163
RPL35	13.4679	Very high	164		GABARAP	8.22783	Very high	164		SLC25A5	7.64862	Very high	164		FAU	4.12921	Very high	164
SCARB2	13.4594	Very high	165		TERC	8.22676	Very high	165		HNRNPA2B1	7.64791	Very high	165		AR	4.12916	Very high	165
BRI	13.4586	Very high	166		H2AFJ	8.21451	Very high	166		HLA-DRA	7.63239	Very high	166		HNRNPC	4.12911	Very high	166
CD63	13.4508	Very high	167		CD81	8.20912	Very high	167		PKM	7.61732	Very high	167		HMGN2P46	4.12815	Very high	167
SYNGR2	13.4388	Very high	168		LPP	8.20746	Very high	168		PPIB	7.61364	Very high	168		BRI3	4.12812	Very high	168
LRRC75A-AS1	13.425	Very high	169		PFDN5	8.19455	Very high	169		CKB	7.61082	Very high	169		TBCA	4.12781	Very high	169
EIF4A1	13.42	Very high	170		CD9	8.17219	Very high	170		BSG	7.60634	Very high	170		MT-ATP6	4.12713	Very high	170
TUBB	13.4118	Very high	171		H3F3A	8.15867	Very high	171		ATP5H	7.59419	Very high	171		NME2	4.12704	Very high	171
RPL34	13.409	Very high	172		BTF3	8.14351	Very high	172		XBP1	7.58687	Very high	172		CMTM6	4.127	Very high	172
CD9	13.4057	Very high	173		EIF4G2	8.13926	Very high	173		PFN1	7.58119	Very high	173		RPL10A	4.12615	Very high	173
DSTN	13.4003	Very high	174		YWHAZ	8.12488	Very high	174		CD81	7.56441	Very high	174		DAZAP2	4.12522	Very high	174
GANAB	13.3892	Very high	175		CD63	8.11931	Very high	175		RPS15A	7.54962	Very high	175		RPS15	4.12494	Very high	175
H3F3B	13.3875	Very high	176		TXNIP	8.11895	Very high	176		H2AFJ	7.54656	Very high	176		UQCRB	4.12487	Very high	176
ABCC4	13.3872	Very high	177		HSPB1	8.11484	Very high	177		ATP5J2	7.54458	Very high	177		TOMM7	4.12444	Very high	177
SPINT2	13.3868	Very high	178		HIST1H1C	8.11096	Very high	178		UBC	7.54455	Very high	178		SYNGR2	4.12429	Very high	178
AES	13.3675	Very high	179		RPS26	8.11066	Very high	179		PDIA3	7.52401	Very high	179		FAM162A	4.124	Very high	179
TM9SF3	13.365	Very high	180		TPM2	8.10999	Very high	180		DAD1	7.51406	Very high	180		UBA52	4.12351	Very high	180
HLA-A	13.3648	Very high	181		ALDOA	8.10988	Very high	181		CD63	7.51295	Very high	181		C6orf62	4.12347	Very high	181
A2M	13.3604	Very high	182		HDLBP	8.10056	Very high	182		RDH11	7.50482	Very high	182		CASC3	4.12324	Very high	182
EIF4B	13.3586	Very high	183		GNAS	8.09784	Very high	183		OST4	7.50009	Very high	183		CAMKK2	4.12297	Very high	183
PLXNB2	13.3585	Very high	184		FLNA	8.08824	Very high	184		APOE	7.49602	Very high	184		BEX3	4.12296	Very high	184
PPP1CB	13.3514	Very high	185		TMEM59	8.08008	Very high	185		RPS4Y1	7.49112	Very high	185		PDLIM5	4.12272	Very high	185
RPSAP58	13.35	Very high	186		CALM2	8.07493	Very high	186		TXN	7.48283	Very high	186		WDR6	4.12252	Very high	186
EIF1	13.347	Very high	187		CFL1	8.06829	Very high	187		IGFBP7	7.48101	Very high	187		KHSRP	4.12242	Very high	187
NUCB1	13.3433	Very high	188		YWHAE	8.05394	Very high	188		HSPA5	7.4767	Very high	188		GGCT	4.12206	Very high	188
PEBP1	13.3418	Very high	189		PPP1CB	8.04917	Very high	189		UBL5	7.47512	Very high	189		CTDSP2	4.12151	Very high	189
UBA52	13.3334	Very high	190		PCBP2	8.04787	Very high	190		LDHA	7.47157	Very high	190		GOLGA6L9	4.12142	Very high	190
EIF4G1	13.3316	Very high	191		DHRS7	8.04594	Very high	191		ARPC3	7.45653	Very high	191		NEAT1	4.12121	Very high	191
TACSTD2	13.3258	Very high	192		HNRNPH1	8.03015	Very high	192		COL1A2	7.44782	Very high	192		PRNP	4.12084	Very high	192
CLTCL2	13.3048	Very high	193		SPARCL1	8.02798	Very high	193		EIF1	7.44219	Very high	193		APMAP	4.12058	Very high	193
CALD1	13.2943	Very high	194		ATP5G2	8.02756	Very high	194		YWHAQ	7.42992	Very high	194		RPS26	4.12051	Very high	194
CLSTN1	13.2858	Very high	195		CLU	8.02306	Very high	195		EDF1	7.42495	Very high	195		SOD1	4.12047	Very high	195
RPS13	13.2845	Very high	196		HIST1H2BC	8.00573	Very high	196		RPL22	7.41302	Very high	196		NDUFB4	4.12042	Very high	196
EIF3L	13.2837	Very high	197		CAPNS1	7.99316	Very high	197		FTH1	7.40695	Very high	197		NACA	4.12034	Very high	197
NPM1	13.279	Very high	198		AHNAK	7.98184	Very high	198		EIF4G2	7.40229	Very high	198		SNHG29	4.12013	Very high	198
TXNIP	13.2742	Very high	199		RP11-138I1.4	7.97947	Very high	199		ATP6V1G1	7.39987	Very high	199		KPNB1	4.12002	Very high	199
IBMPFD	13.2693	Very high	200		CSDE1	7.97849	Very high	200		KRT18	7.39244	Very high	200		TMA7	4.11994	Very high	200
ATP5AL2	13.2669	Very high	201		EIF4A1	7.97725	Very high	201		KRTCAP2	7.38428	Very high	201		ACTB	4.11992	Very high	201
FOXA1	13.2635	Very high	202		CSRP1	7.97677	Very high	202		RPS23	7.37761	Very high	202		TMEM87A	4.11959	Very high	202
OAZ1	13.2611	Very high	203		PDLIM5	7.97377	Very high	203		NDUFB7	7.36903	Very high	203		SSR2	4.11946	Very high	203
H1F0	13.26	Very high	204		LRRC75A-AS1	7.9656	Very high	204		DCXR	7.35302	Very high	204		SEC11A	4.11944	Very high	204
PPAP2A	13.2566	Very high	205		COX4I1	7.94578	Very high	205		SPINT2	7.35296	Very high	205		RPS19	4.11929	Very high	205
GLTSCR2	13.2541	Very high	206		TOMM7	7.94329	Very high	206		GLTSCR2	7.35274	Very high	206		RPL41	4.11928	Very high	206
TRPM4	13.2464	Very high	207		SEPP1	7.93476	Very high	207		GPX4	7.35205	Very high	207		ZRANB2	4.11911	Very high	207
RPN2	13.2419	Very high	208		DSTN	7.92769	Very high	208		SELENOW	7.33379	Very high	208		COX5B	4.11892	Very high	208
CIRBP	13.2367	Very high	209		HLA-B	7.91119	Very high	209		COX5B	7.32625	Very high	209		RPS10P7	4.11889	Very high	209
TSC22D1	13.2326	Very high	210		HNRNPC	7.89168	Very high	210		TOMM6	7.31137	Very high	210		ANAPC11	4.11872	Very high	210
SAT1	13.2308	Very high	211		NAP1L1	7.87812	Very high	211		TXNIP	7.29478	Very high	211		SELENOH	4.11864	Very high	211
PTMS	13.2287	Very high	212		PLPP1	7.8778	Very high	212		ATP5I	7.28977	Very high	212		C1orf198	4.11842	Very high	212
FOLH1	13.2255	Very high	213		STEAP2	7.86783	Very high	213		RPN1	7.28902	Very high	213		NEDD4L	4.1184	Very high	213
TUBB4B	13.2202	Very high	214		CCNI	7.86627	Very high	214		YWHAZ	7.28887	Very high	214		CD99	4.11839	Very high	214
HNRNPC	13.2029	Very high	215		HNRNPK	7.84679	Very high	215		CCNI	7.28112	Very high	215		RPS7P5	4.11827	Very high	215
SORD	13.1983	Very high	216		ATP5J2	7.83277	Very high	216		EIF5A	7.26858	Very high	216		PARK7	4.11807	Very high	216
HNRNPU	13.1911	Very high	217		IGFBP7	7.79125	Very high	217		PRDX6	7.26307	Very high	217		COX7A2	4.11783	Very high	217
CTSB	13.1869	Very high	218		CIRBP	7.78171	Very high	218		SEC61B	7.26121	Very high	218		SORD	4.11765	Very high	218
OS9	13.1835	Very high	219		COX8A	7.78019	Very high	219		NKX3-1	7.26033	Very high	219		NFKBIA	4.11749	Very high	219
TMED10	13.1796	Very high	220		HMGB1	7.77192	Very high	220		CD9	7.25646	Very high	220		TMBIM6	4.11722	Very high	220
RPL22	13.1765	Very high	221		CNBP	7.76804	Very high	221		GRINA	7.24331	Very high	221		RPL36AL	4.11718	Very high	221
PRRC2A	13.1617	Very high	222		PFN1	7.7561	Very high	222		PTGES3	7.24316	Very high	222		ATP6V1G1	4.11705	Very high	222
PCBP2	13.1549	Very high	223		KRT18	7.75366	Very high	223		RPL27A	7.23333	Very high	223		PUM1	4.11695	Very high	223
RPS10	13.1539	Very high	224		VIM	7.75023	Very high	224		COX6B1	7.22968	Very high	224		NUPR1	4.11689	Very high	224
CPE	13.1497	Very high	225		FOS	7.73481	Very high	225		PCBP2	7.21869	Very high	225		ARPC3	4.11624	Very high	225
RPS15	13.1492	Very high	226		TPM4	7.73183	Very high	226		RAB1B	7.21623	Very high	226		SRSF3	4.11612	Very high	226
GNB2	13.1482	Very high	227		HIST2H2AA4	7.72921	Very high	227		SERF2	7.21057	Very high	227		ULK1	4.11592	Very high	227
KDELR2	13.1465	Very high	228		DDX17	7.72899	Very high	228		ERGIC3	7.20988	Very high	228		TPD52	4.11579	Very high	228
TARP	13.1465	Very high	229		NDRG1	7.72502	Very high	229		ATP1A1	7.19912	Very high	229		ATP5MK	4.11558	Very high	229
MARCKSL1	13.1433	Very high	230		EIF4A2	7.72212	Very high	230		ANXA5	7.19547	Very high	230		BRD2	4.11528	Very high	230
EEF1A1P9	13.1432	Very high	231		IFITM3	7.72128	Very high	231		HSPE1	7.18887	Very high	231		MT-CO2	4.11514	Very high	231
BM-010	13.1398	Very high	232		USMG5	7.7196	Very high	232		RPN2	7.18816	Very high	232		H2AC19	4.11494	Very high	232
SLC39A6	13.1388	Very high	233		HIST1H2BD	7.71882	Very high	233		NONO	7.18365	Very high	233		ANP32A-IT1	4.11488	Very high	233
CAPNS1	13.1383	Very high	234		HLA-DRA	7.71814	Very high	234		SRP14	7.17963	Very high	234		MT-ND5	4.11483	Very high	234
DDX17	13.1373	Very high	235		HMGN2	7.71771	Very high	235		UQCRQ	7.17774	Very high	235		NDUFS5	4.11482	Very high	235
PLA2G2A	13.1342	Very high	236		SORD	7.7151	Very high	236		MYL12B	7.17133	Very high	236		ATP5PD	4.11431	Very high	236
SERP1	13.1317	Very high	237		NDUFB1	7.70087	Very high	237		CLIC1	7.16482	Very high	237		RPL7	4.11356	Very high	237
MAGED2	13.1218	Very high	238		SSR4	7.69454	Very high	238		PRDX5	7.1638	Very high	238		MZT2B	4.11353	Very high	238
RPS21	13.1211	Very high	239		NEDD4L	7.6916	Very high	239		H3F3B	7.156	Very high	239		PSME2	4.1133	Very high	239
MLEC	13.1175	Very high	240		COX6A1	7.68056	Very high	240		PSMB1	7.15255	Very high	240		CELF1	4.11326	Very high	240
TMED2	13.1159	Very high	241		NCL	7.67964	Very high	241		BGN	7.14213	Very high	241		DUT	4.11311	Very high	241
DM2	13.1159	Very high	242		YBX1	7.67837	Very high	242		SLC25A6	7.14198	Very high	242		NDUFC1	4.11307	Very high	242
PFN1	13.1135	Very high	243		EIF3E	7.67105	Very high	243		COL3A1	7.14144	Very high	243		CSNK1D	4.11284	Very high	243
PPP3CA	13.1094	Very high	244		EEF1B2	7.66448	Very high	244		ARF4	7.13244	Very high	244		RPL23A	4.11279	Very high	244
TMEM59	13.1089	Very high	245		ITGB1	7.66414	Very high	245		PRDX1	7.13017	Very high	245		SEC11C	4.11252	Very high	245
COL1A2	13.1086	Very high	246		HIST2H2AA3	7.66371	Very high	246		AES	7.12921	Very high	246		OGT	4.11213	Very high	246
COPG1	13.1046	Very high	247		TSPAN1	7.66351	Very high	247		H1F0	7.12632	Very high	247		CHKA	4.11206	Very high	247
DYNC1H1	13.0977	Very high	248		EDF1	7.66201	Very high	248		LAPTM4A	7.12171	Very high	248		TUG1	4.11113	Very high	248
CALM2	13.0953	Very high	249		S100A11	7.65833	Very high	249		NCL	7.11876	Very high	249		ATP2C1	4.11106	Very high	249
TPD52	13.0854	Very high	250		FXYD3	7.65249	Very high	250		PCBP1	7.11161	Very high	250		APLP2	4.11071	Very high	250
NACB	13.0831	Very high	251		LGALS1	7.64579	Very high	251		HIST1H2BK	7.1067	Very high	251		MT-CO3	4.1105	Very high	251
MAZ	13.0809	Very high	252		HSPA1A	7.64222	Very high	252		ATP5O	7.1004	Very high	252		RPS4X	4.11038	Very high	252
AMD1	13.0718	Very high	253		PPDPF	7.63558	Very high	253		H2AFZ	7.09528	Very high	253		KRTCAP2	4.11033	Very high	253
PRKCSH	13.063	Very high	254		SRP14	7.62896	Very high	254		ARF5	7.0902	Very high	254		RPL24	4.11033	Very high	254
CANT1	13.0626	Very high	255		NME2	7.62817	Very high	255		SYNGR2	7.09005	Very high	255		ATP6AP1	4.11003	Very high	255
C15orf13	13.0624	Very high	256		NUMA1	7.61359	Very high	256		GLO1	7.08677	Very high	256		SNRPD3	4.10998	Very high	256
SARAF	13.0617	Very high	257		TSC22D3	7.61198	Very high	257		PLPP1	7.07603	Very high	257		NDUFA8	4.1094	Very high	257
H2AFJ	13.0585	Very high	258		HIST1H1E	7.60269	Very high	258		HIST1H1C	7.07499	Very high	258		UQCRH	4.10939	Very high	258
CD151	13.0584	Very high	259		COX7C	7.60069	Very high	259		SLC25A39	7.07109	Very high	259		SERP1	4.10932	Very high	259
SND1	13.0541	Very high	260		PTMS	7.59001	Very high	260		SRP9	7.0671	Very high	260		GABARAPL2	4.10908	Very high	260
ARHGDIA	13.0465	Very high	261		PPP3CA	7.58728	Very high	261		RPL31	7.05807	Very high	261		RPL27	4.10901	Very high	261
IGFBP5	13.0437	Very high	262		DUSP1	7.55945	Very high	262		PSME1	7.05377	Very high	262		NFE2L1	4.1088	Very high	262
IDH1	13.0423	Very high	263		RP11-386G11.10	7.5578	Very high	263		LGALS1	7.05193	Very high	263		TARDBP	4.10876	Very high	263
MAGED1	13.0411	Very high	264		SET	7.55246	Very high	264		EIF3I	7.04688	Very high	264		TRIB1	4.10863	Very high	264
GNB1	13.0393	Very high	265		PMEPA1	7.55169	Very high	265		AP2M1	7.04655	Very high	265		SNHG8	4.10854	Very high	265
CNDP2	13.0388	Very high	266		FSTL1	7.53401	Very high	266		EIF4B	7.04072	Very high	266		PLPP1	4.10838	Very high	266
OSIL	13.0386	Very high	267		ARF1	7.53252	Very high	267		BRK1	7.03911	Very high	267		LBR	4.10819	Very high	267
LCP1	13.0343	Very high	268		HERPUD1	7.52836	Very high	268		ARL6IP1	7.03881	Very high	268		CD24	4.10812	Very high	268
FAU	13.032	Very high	269		MORF4L1	7.52621	Very high	269		CCT3	7.03378	Very high	269		AKAP1	4.10797	Very high	269
TPM2	13.0274	Very high	270		HSPA1B	7.52583	Very high	270		IFITM3	7.02836	Very high	270		RPL7A	4.10793	Very high	270
LINC00657	13.0221	Very high	271		ATP5I	7.52048	Very high	271		GRN	7.02824	Very high	271		MIF	4.10736	Very high	271
RPN1	13.0202	Very high	272		MGST1	7.51822	Very high	272		TOMM7	7.02692	Very high	272		ATP1B3	4.10733	Very high	272
YWHAQ	13.0117	Very high	273		CPE	7.51727	Very high	273		C19orf43	7.01135	Very high	273		SSB	4.10712	Very high	273
CLDN4	13.0048	Very high	274		KRT8	7.51668	Very high	274		COX4I1	7.00949	Very high	274		CTBP2	4.10696	Very high	274
SPARC	13.0027	Very high	275		COX6C	7.50972	Very high	275		CD151	7.00741	Very high	275		ZNF706	4.10687	Very high	275
RPSA	13.0003	Very high	276		TM9SF3	7.50872	Very high	276		FASN	7.00561	Very high	276		NDUFC2	4.10675	Very high	276
RHOA	12.9998	Very high	277		OST4	7.50143	Very high	277		CAPNS1	6.99905	Very high	277		CEBPD	4.10666	Very high	277
PPP2R1A	12.9922	Very high	278		APP	7.50098	Very high	278		ARHGDIA	6.99898	Very high	278		RPL13A	4.10659	Very high	278
NRB54	12.9905	Very high	279		OAZ1	7.49258	Very high	279		RAB7A	6.99518	Very high	279		HSPD1	4.10646	Very high	279
UBA1	12.9835	Very high	280		RPS28	7.47812	Very high	280		PHB2	6.99453	Very high	280		DUSP1	4.10645	Very high	280
EBS1	12.9809	Very high	281		LCP1	7.47364	Very high	281		EPCAM	6.99318	Very high	281		RPL37A	4.10629	Very high	281
RAB1B	12.9779	Very high	282		ATP5B	7.47183	Very high	282		PRKCSH	6.99217	Very high	282		MTCH1	4.10551	Very high	282
RPS7	12.9749	Very high	283		GPX4	7.45637	Very high	283		GNB2	6.98325	Very high	283		SELENOW	4.10545	Very high	283
SLC39A7	12.9732	Very high	284		CKB	7.44812	Very high	284		GPX1	6.97651	Very high	284		RALBP1	4.10537	Very high	284
RRBP1	12.9692	Very high	285		CNN1	7.44476	Very high	285		SNRPB	6.97504	Very high	285		SOX4	4.10508	Very high	285
DUSP1	12.9667	Very high	286		C12orf57	7.44152	Very high	286		IMPDH2	6.97429	Very high	286		DDR1	4.10503	Very high	286
GABARAP	12.9651	Very high	287		UBL5	7.4415	Very high	287		ANP32B	6.97409	Very high	287		FKBP2	4.10479	Very high	287
GLO1	12.9593	Very high	288		HIST2H2AC	7.43148	Very high	288		GANAB	6.96952	Very high	288		UTRN	4.10456	Very high	288
NEDD4L	12.9563	Very high	289		ZFP36	7.42482	Very high	289		CSDE1	6.96887	Very high	289		PRRC2B	4.10438	Very high	289
CD164	12.947	Very high	290		SOD2	7.42247	Very high	290		MT2A	6.96051	Very high	290		SNHG19	4.10407	Very high	290
SPOCK1	12.9456	Very high	291		CALM1	7.41957	Very high	291		ELOB	6.96	Very high	291		PARP1	4.10391	Very high	291
RPL17	12.9454	Very high	292		DAZAP2	7.39864	Very high	292		PARK7	6.9565	Very high	292		RANBP2	4.10368	Very high	292
MYLK	12.9397	Very high	293		ATP5A1	7.38299	Very high	293		EEF1D	6.95646	Very high	293		TMEM50A	4.10353	Very high	293
STEAP4	12.9389	Very high	294		MRFAP1	7.38252	Very high	294		MYL12A	6.9544	Very high	294		HNRNPA3	4.10349	Very high	294
TUBA1B	12.9364	Very high	295		SPARC	7.36376	Very high	295		CTSZ	6.95041	Very high	295		RPL8	4.10333	Very high	295
ATF4	12.9348	Very high	296		SMS	7.34921	Very high	296		RAC1	6.9472	Very high	296		HNRNPH1	4.10332	Very high	296
HERPUD1	12.9332	Very high	297		SMCO4	7.34755	Very high	297		TMED9	6.94656	Very high	297		WASH2P	4.10316	Very high	297
PPDPF	12.9319	Very high	298		CTSB	7.33089	Very high	298		HINT1	6.94606	Very high	298		HP1BP3	4.10295	Very high	298
TRPM8	12.9307	Very high	299		EIF3H	7.33045	Very high	299		SSR4	6.946	Very high	299		RPL13AP3	4.10267	Very high	299
PYGB	12.9271	Very high	300		GSN	7.32254	Very high	300		KDELR2	6.94005	Very high	300		HSPB1	4.10267	Very high	300
PDIA4	12.9235	Very high	301		KLK4	7.31946	Very high	301		RPL28	6.9395	Very high	301		MAGED1	4.10224	Very high	301
DSP	12.9226	Very high	302		SLC25A3	7.30942	Very high	302		ATF4	6.93872	Very high	302		ZFAS1	4.10208	Very high	302
KIAA1324	12.915	Very high	303		NR4A1	7.30829	Very high	303		GNAS	6.93675	Very high	303		RPS16	4.10112	Very high	303
CTNNB1	12.9103	Very high	304		PRDX1	7.30121	Very high	304		ATP5G1	6.93278	Very high	304		SKP1	4.10107	Very high	304
SURF4	12.9065	Very high	305		RPS4Y1	7.29957	Very high	305		MRFAP1	6.93066	Very high	305		CAPZA1	4.10096	Very high	305
NAP1L1	12.9062	Very high	306		MYL12B	7.29407	Very high	306		KDELR1	6.93052	Very high	306		MICOS10	4.10064	Very high	306
BCPM	12.9015	Very high	307		BSG	7.29311	Very high	307		ATP6V0C	6.92434	Very high	307		NFIC	4.10054	Very high	307
HSPD1	12.9014	Very high	308		CSNK1A1	7.29282	Very high	308		TMEM141	6.91352	Very high	308		LSM3	4.10047	Very high	308
NPDC1	12.8995	Very high	309		RHOA	7.28779	Very high	309		COX7C	6.90467	Very high	309		CUTA	4.10038	Very high	309
TMSB10	12.8919	Very high	310		TMED2	7.28179	Very high	310		HMGN1	6.8934	Very high	310		RPS14	4.10026	Very high	310
KIAA0458	12.8908	Very high	311		EIF3L	7.28139	Very high	311		COPE	6.89159	Very high	311		UHMK1	4.10009	Very high	311
2025-09-02	12.8898	Very high	312		PEBP1	7.27934	Very high	312		ANXA2	6.88953	Very high	312		DSP	4.09999	Very high	312
NFIX	12.8879	Very high	313		SQSTM1	7.27794	Very high	313		SEC61A1	6.88838	Very high	313		IGFBP7	4.09988	Very high	313
CLIC1	12.8817	Very high	314		ERGIC1	7.27543	Very high	314		CYC1	6.88749	Very high	314		PSMB4	4.09984	Very high	314
TLN1	12.8793	Very high	315		TIMP1	7.27526	Very high	315		TALDO1	6.8831	Very high	315		CCT4	4.0995	Very high	315
ACLY	12.8775	Very high	316		MRPL33	7.27145	Very high	316		GNB1	6.87785	Very high	316		RPL29	4.09908	Very high	316
ANXA5	12.8713	Very high	317		RAN	7.27114	Very high	317		APEX1	6.86655	Very high	317		NKX3-1	4.09802	Very high	317
JUN	12.8699	Very high	318		MT1X	7.27026	Very high	318		CD24	6.86254	Very high	318		TDG	4.09782	Very high	318
CTNNA1	12.8601	Very high	319		SARAF	7.26882	Very high	319		ACPP	6.86087	Very high	319		EIF1	4.09758	Very high	319
FOS	12.8553	Very high	320		HIST2H2BE	7.26875	Very high	320		ATP5C1	6.85953	Very high	320		PDE4C	4.0972	Very high	320
FSGS1	12.8488	Very high	321		PTGDS	7.26863	Very high	321		PSMB7	6.85933	Very high	321		SEPTIN9	4.09718	Very high	321
NME2	12.8458	Very high	322		CD99	7.26265	Very high	322		CALM3	6.8567	Very high	322		PMEPA1	4.0969	Very high	322
FKBP8	12.8411	Very high	323		ATF4	7.26008	Very high	323		C1orf43	6.85426	Very high	323		SND1	4.09683	Very high	323
MLPH	12.8361	Very high	324		TMA7	7.25814	Very high	324		FKBP8	6.85294	Very high	324		BACE2	4.09668	Very high	324
PDIA6	12.8327	Very high	325		PLA2G2A	7.25527	Very high	325		CCT7	6.85248	Very high	325		RAB3D	4.09654	Very high	325
RPS4Y1	12.8308	Very high	326		EIF1	7.25198	Very high	326		DBI	6.85194	Very high	326		RPL28	4.09642	Very high	326
LAMP1	12.823	Very high	327		FOLH1	7.2473	Very high	327		PSMB3	6.8381	Very high	327		PFDN5	4.09631	Very high	327
MCCC2	12.8219	Very high	328		SNRPD2	7.2443	Very high	328		HLA-E	6.83119	Very high	328		GNL3	4.0961	Very high	328
ATP6AP1	12.8203	Very high	329		PDIA3	7.24346	Very high	329		NDUFB10	6.82623	Very high	329		B4GALT1	4.09595	Very high	329
MRFAP1	12.82	Very high	330		ATP1A1	7.23823	Very high	330		COX7A2	6.82592	Very high	330		ATP5MJ	4.09589	Very high	330
SCDOS	12.8181	Very high	331		CTSD	7.23676	Very high	331		DDOST	6.82065	Very high	331		SLC12A7	4.09562	Very high	331
C1orf116	12.8179	Very high	332		ANXA2	7.23371	Very high	332		SARAF	6.81657	Very high	332		SNRNP70	4.09549	Very high	332
ITGB1	12.8172	Very high	333		2025-09-07	7.22906	Very high	333		HSPA9	6.81579	Very high	333		EIF3D	4.09528	Very high	333
COL1A1	12.817	Very high	334		DYNLL1	7.22518	Very high	334		MAZ	6.81096	Very high	334		USP11	4.09473	Very high	334
AMACR	12.8169	Very high	335		HNRNPU	7.22176	Very high	335		PCBD1	6.80611	Very high	335		ELP2	4.09462	Very high	335
RPL38	12.8154	Very high	336		GLTSCR2	7.22095	Very high	336		GABARAP	6.80365	Very high	336		SNHG32	4.09423	Very high	336
EDF1	12.8105	Very high	337		EHF	7.21967	Very high	337		OS9	6.80191	Very high	337		EMP2	4.09388	Very high	337
AP2M1	12.8104	Very high	338		HNRNPDL	7.21893	Very high	338		TIMP1	6.79644	Very high	338		RPLP0P2	4.09384	Very high	338
JUP	12.8059	Very high	339		RP5-940J5.9	7.21729	Very high	339		EIF3G	6.78888	Very high	339		TUBB4B	4.09356	Very high	339
TPM4	12.8016	Very high	340		ABHD2	7.21123	Very high	340		SET	6.78871	Very high	340		HNRNPK	4.09339	Very high	340
ATP5G2	12.7961	Very high	341		RBM39	7.20917	Very high	341		SMS	6.78349	Very high	341		GPX1	4.09325	Very high	341
GRN	12.7953	Very high	342		TPI1	7.20732	Very high	342		UBA52	6.77959	Very high	342		GPI	4.0932	Very high	342
CYB561	12.7938	Very high	343		SNHG8	7.19784	Very high	343		GDI2	6.77838	Very high	343		COX14	4.0932	Very high	343
NFE2L1	12.7919	Very high	344		RP11-259O2.3	7.19619	Very high	344		DNAJA1	6.77787	Very high	344		EIF3C	4.09307	Very high	344
CST3	12.7894	Very high	345		YWHAQ	7.19609	Very high	345		PPA1	6.77567	Very high	345		MLEC	4.09284	Very high	345
GSN	12.7882	Very high	346		HLA-C	7.19226	Very high	346		MORF4L2	6.77336	Very high	346		ACSS1	4.09273	Very high	346
MIF	12.7811	Very high	347		GOLM1	7.19087	Very high	347		CLTA	6.77218	Very high	347		BCAM	4.09271	Very high	347
NR4A1	12.7801	Very high	348		PARK7	7.19039	Very high	348		ATP6V1F	6.76965	Very high	348		SPCS2	4.09235	Very high	348
SSR2	12.7762	Very high	349		SEPW1	7.19016	Very high	349		FKBP1A	6.76672	Very high	349		NDUFB2	4.09226	Very high	349
PRPF8	12.7726	Very high	350		HIST1H4H	7.18698	Very high	350		HDLBP	6.76063	Very high	350		SNRPF	4.09212	Very high	350
EZR	12.7715	Very high	351		ALDH1A3	7.18575	Very high	351		ARPC2	6.75688	Very high	351		CANX	4.09211	Very high	351
NUCKS1	12.7632	Very high	352		2025-09-02	7.17993	Very high	352		CLDN3	6.75627	Very high	352		EEF1B2	4.09194	Very high	352
GLUL	12.7605	Very high	353		NDUFS5	7.17867	Very high	353		GOLM1	6.75615	Very high	353		COX7C	4.09173	Very high	353
VIM	12.7566	Very high	354		CTNNB1	7.17849	Very high	354		PDIA4	6.75556	Very high	354		ZNF24	4.09166	Very high	354
HNRNPA1	12.7566	Very high	355		ENO1	7.17316	Very high	355		TPM4	6.74806	Very high	355		CYB5R3	4.09162	Very high	355
PRDX6	12.7499	Very high	356		NAMPT	7.17307	Very high	356		BCAP31	6.73971	Very high	356		AP3D1	4.09151	Very high	356
RPS29	12.7479	Very high	357		SF3B1	7.17207	Very high	357		ACTA2	6.73675	Very high	357		UQCR11	4.09135	Very high	357
CSNK1A1	12.7465	Very high	358		MLLT4	7.16992	Very high	358		RPL37	6.73395	Very high	358		COA3	4.09083	Very high	358
RPS3A	12.7461	Very high	359		COX6B1	7.16839	Very high	359		CD164	6.73225	Very high	359		NACA2	4.09069	Very high	359
SLC25A3	12.7323	Very high	360		LINC00657	7.16693	Very high	360		SNRNP70	6.72739	Very high	360		ARF4	4.09034	Very high	360
EIF5A	12.7319	Very high	361		MORF4L2	7.16175	Very high	361		FOXA1	6.72329	Very high	361		DSTN	4.0902	Very high	361
CCT3	12.7309	Very high	362		UQCRQ	7.16048	Very high	362		NDUFS8	6.72245	Very high	362		RPL6	4.09014	Very high	362
COL3A1	12.7297	Very high	363		CLIC1	7.15642	Very high	363		HNRNPAB	6.72024	Very high	363		DNAJB2	4.08957	Very high	363
GLUD1	12.7288	Very high	364		GLUL	7.15493	Very high	364		MYH9	6.70787	Very high	364		HNRNPA1	4.08893	Very high	364
LRIG1	12.7245	Very high	365		PKM	7.15311	Very high	365		SEC61G	6.70231	Very high	365		RPS3A	4.08875	Very high	365
SPARCL1	12.7128	Very high	366		RAB11A	7.15308	Very high	366		TUFM	6.69499	Very high	366		RBM8A	4.08865	Very high	366
MIC10	12.7117	Very high	367		IDH1	7.15209	Very high	367		NOP10	6.69303	Very high	367		ARPC2	4.08848	Very high	367
GTF3C1	12.7091	Very high	368		FBLN1	7.14478	Very high	368		JTB	6.6908	Very high	368		COX8A	4.08842	Very high	368
SEC16A	12.7068	Very high	369		NCOA4	7.14413	Very high	369		MTCH1	6.68725	Very high	369		TUBA1B	4.0883	Very high	369
CAMKK2	12.7005	Very high	370		EIF5A	7.14062	Very high	370		CUTA	6.68609	Very high	370		HMGB2	4.0882	Very high	370
NCOA4	12.7004	Very high	371		LDHA	7.13123	Very high	371		RPL14	6.68264	Very high	371		NCL	4.08792	Very high	371
TTC3	12.6911	Very high	372		IGFBP2	7.13066	Very high	372		NAPA	6.6807	Very high	372		ATP5MC3	4.08738	Very high	372
CTNND1	12.6893	Very high	373		NDUFA3	7.12978	Very high	373		HNRNPL	6.67501	Very high	373		HLA-G	4.08664	Very high	373
MGP	12.6874	Very high	374		CD46	7.12966	Very high	374		VDAC1	6.66979	Very high	374		PDCD6	4.08661	Very high	374
RHOB	12.6843	Very high	375		ATP5H	7.1283	Very high	375		PSMA7	6.66899	Very high	375		DAP3	4.0861	Very high	375
COL6A2	12.6839	Very high	376		CD59	7.12829	Very high	376		ATP6V0E1	6.66424	Very high	376		CCZ1B	4.0861	Very high	376
TGM2	12.6836	Very high	377		ANXA5	7.12292	Very high	377		TMED2	6.66422	Very high	377		SURF4	4.08583	Very high	377
CMT2F	12.6829	Very high	378		PRKAR1A	7.12049	Very high	378		NDUFA1	6.65252	Very high	378		GALNT11	4.08577	Very high	378
NUPR1	12.6738	Very high	379		SEC61G	7.11939	Very high	379		KLK4	6.65094	Very high	379		UQCR10	4.08563	Very high	379
DDB1	12.6734	Very high	380		SPON2	7.11037	Very high	380		TSPAN1	6.63661	Very high	380		CLTC	4.08554	Very high	380
SEPP1	12.6725	Very high	381		ABCC4	7.09688	Very high	381		ATP5G2	6.63654	Very high	381		PRR13	4.08546	Very high	381
GOLGB1	12.6681	Very high	382		ATP6V1G1	7.09623	Very high	382		MDK	6.632	Very high	382		PNRC1	4.08536	Very high	382
CORO1B	12.6681	Very high	383		UBE2D3	7.09588	Very high	383		MAGED2	6.62842	Very high	383		PCBP1	4.08527	Very high	383
ODC1	12.6637	Very high	384		RPL37	7.09051	Very high	384		VPS28	6.62808	Very high	384		LRRC8A	4.08521	Very high	384
MATR3	12.6624	Very high	385		HNRNPA3	7.08911	Very high	385		IDH1	6.61603	Very high	385		TAF7	4.0851	Very high	385
C19orf48	12.6588	Very high	386		SPDEF	7.08873	Very high	386		SPON2	6.61218	Very high	386		CRNDE	4.08501	Very high	386
KIAA9001	12.6554	Very high	387		FLNB	7.08777	Very high	387		CTNNB1	6.59736	Very high	387		MRPS18B	4.08443	Very high	387
SMS	12.6528	Very high	388		NONO	7.08591	Very high	388		SNRPD2	6.58789	Very high	388		F11R	4.08441	Very high	388
EIF3E	12.6527	Very high	389		RERE	7.08372	Very high	389		SF3B5	6.58599	Very high	389		RPN1	4.08424	Very high	389
OR51E2	12.6469	Very high	390		PICALM	7.08148	Very high	390		PSMD4	6.58274	Very high	390		NDUFB8	4.08403	Very high	390
PCBP1	12.6463	Very high	391		PNRC2	7.08108	Very high	391		DDX17	6.57964	Very high	391		RPL23AP7	4.08389	Very high	391
DDOST	12.6424	Very high	392		GAS5	7.07643	Very high	392		H3F3A	6.57503	Very high	392		NDUFB1	4.08253	Very high	392
XRCC6	12.6408	Very high	393		ST13	7.07302	Very high	393		YWHAB	6.56998	Very high	393		NDUFA4	4.08253	Very high	393
ELOVL5	12.6381	Very high	394		HSPD1	7.07026	Very high	394		NUCB1	6.56866	Very high	394		MYL12B	4.08249	Very high	394
SLC1A5	12.6371	Very high	395		MPC2	7.06922	Very high	395		FBL	6.56787	Very high	395		EIF3H	4.08248	Very high	395
PPP2R4	12.6347	Very high	396		SLC39A6	7.06544	Very high	396		APP	6.5665	Very high	396		ACTG1	4.08247	Very high	396
LDHA	12.6327	Very high	397		GNB1	7.06499	Very high	397		ECHS1	6.56628	Very high	397		TCF25	4.08244	Very high	397
CMPK1	12.632	Very high	398		SYNGR2	7.06393	Very high	398		NDUFA13	6.5575	Very high	398		CALM2	4.08226	Very high	398
MCL1	12.6299	Very high	399		FKBP5	7.05914	Very high	399		DDX39B	6.55548	Very high	399		POLR2H	4.08213	Very high	399
SNRPN	12.625	Very high	400		FOXA1	7.05378	Very high	400		TMED10	6.55035	Very high	400		NSUN5P2	4.08207	Very high	400
C4A	12.6178	Very high	401		RP11-498C9.2	7.05252	Very high	401		LMAN2	6.5491	Very high	401		EFNA1	4.08193	Very high	401
BCAP31	12.6164	Very high	402		TPD52	7.04289	Very high	402		DPP7	6.54845	Very high	402		NORAD	4.08168	Very high	402
TXNDC5	12.6112	Very high	403		JUND	7.04042	Very high	403		MLF2	6.54432	Very high	403		ATP5PO	4.08163	Very high	403
PRO2194	12.6095	Very high	404		CNDP2	7.04027	Very high	404		TRIM28	6.54344	Very high	404		EIF4H	4.08155	Very high	404
HMGN2	12.6093	Very high	405		SRRM2	7.03404	Very high	405		PRDX3	6.53891	Very high	405		NOP58	4.08154	Very high	405
ZFH	12.6087	Very high	406		CD164	7.0329	Very high	406		COPG1	6.53624	Very high	406		TCEAL4	4.08149	Very high	406
CALM3	12.6057	Very high	407		SRP9	7.0306	Very high	407		TAGLN2	6.53403	Very high	407		DGCR2	4.08145	Very high	407
ST14	12.6034	Very high	408		S100A6	7.0256	Very high	408		FOLH1	6.53176	Very high	408		RPL5	4.08139	Very high	408
HYOU1	12.6026	Very high	409		GNB2	7.02312	Very high	409		EIF4H	6.53161	Very high	409		OST4	4.08118	Very high	409
TMEM123	12.591	Very high	410		MYL12A	7.02071	Very high	410		PPP1CA	6.52178	Very high	410		MAML1	4.0809	Very high	410
DAZAP2	12.5902	Very high	411		CHCHD2	7.02016	Very high	411		MDH2	6.5137	Very high	411		BSDC1	4.08081	Very high	411
GDF15	12.5889	Very high	412		RHOB	7.01525	Very high	412		BEX3	6.50539	Very high	412		TAX1BP1	4.0806	Very high	412
NBL1	12.5885	Very high	413		SNHG19	7.01189	Very high	413		APRT	6.50038	Very high	413		YTHDF2	4.08043	Very high	413
MIC11	12.5842	Very high	414		FASN	7.01107	Very high	414		ILF2	6.4982	Very high	414		TPM1	4.08042	Very high	414
COPA	12.583	Very high	415		SLC25A6	7.01101	Very high	415		H1FX	6.49202	Very high	415		TMPRSS2	4.08005	Very high	415
IFI4	12.5807	Very high	416		HLA-A	7.0093	Very high	416		ECH1	6.49165	Very high	416		DYNLL1	4.07993	Very high	416
HSPA9	12.5769	Very high	417		DDX39B	7.00894	Very high	417		2025-09-02	6.48969	Very high	417		AHCY	4.07982	Very high	417
PDXDC1	12.5713	Very high	418		ARPC3	7.00766	Very high	418		PRAC1	6.48922	Very high	418		IER2	4.07938	Very high	418
PRSS8	12.5669	Very high	419		SOD1	7.00536	Very high	419		CDC37	6.4882	Very high	419		PDXDC1	4.07911	Very high	419
USP3L	12.5651	Very high	420		HSPA5	7.00362	Very high	420		TXNDC5	6.4862	Very high	420		ACO2	4.0784	Very high	420
GRINA	12.5649	Very high	421		COL1A2	7.00197	Very high	421		SF3B6	6.48123	Very high	421		TRMT5	4.07836	Very high	421
PTTG1IP	12.5646	Very high	422		BCAM	7.00181	Very high	422		DSTN	6.48046	Very high	422		PIGY	4.0782	Very high	422
FKBP4	12.5623	Very high	423		HIST1H4J	6.99873	Very high	423		EIF2S3	6.47582	Very high	423		EIF3E	4.07812	Very high	423
EIF3A	12.5595	Very high	424		NCAPD3	6.99434	Very high	424		RNASEK	6.473	Very high	424		GOLGA4	4.07809	Very high	424
CREB3L1	12.5589	Very high	425		SPINT2	6.99321	Very high	425		HDGF	6.47283	Very high	425		CNPY2	4.07807	Very high	425
ATP6V1G1	12.5582	Very high	426		CDC42	6.99284	Very high	426		CTSB	6.46951	Very high	426		NPC2	4.07778	Very high	426
CREB3L4	12.5551	Very high	427		DCXR	6.98634	Very high	427		CIRBP	6.45992	Very high	427		VDAC1	4.07776	Very high	427
AGR2	12.5542	Very high	428		SCP2	6.98156	Very high	428		XRCC6	6.45625	Very high	428		STRAP	4.07771	Very high	428
GPI	12.5486	Very high	429		ATP2C1	6.97765	Very high	429		POLR2L	6.45329	Very high	429		MKRN1	4.07766	Very high	429
CCT7	12.5481	Very high	430		COL6A2	6.97486	Very high	430		PRDX4	6.45301	Very high	430		GDF15	4.07753	Very high	430
TMED9	12.5474	Very high	431		TRIP12	6.9692	Very high	431		FN1	6.45188	Very high	431		PDHA1	4.07747	Very high	431
ERP29	12.5472	Very high	432		SSR2	6.96909	Very high	432		CCT8	6.44857	Very high	432		TBC1D8	4.07725	Very high	432
SYT7	12.5464	Very high	433		HIST1H2BK	6.96778	Very high	433		RAN	6.44492	Very high	433		THRAP3	4.07721	Very high	433
P48	12.5453	Very high	434		ELOVL5	6.96319	Very high	434		UQCR10	6.44206	Very high	434		RPL18A	4.07714	Very high	434
FN1	12.5442	Very high	435		COX7A2	6.95984	Very high	435		ST13	6.44165	Very high	435		SLIRP	4.07685	Very high	435
LAPTM4A	12.5427	Very high	436		HNRNPD	6.9571	Very high	436		HLA-DRB1	6.43964	Very high	436		POGZ	4.07667	Very high	436
TRIM28	12.5426	Very high	437		AES	6.94774	Very high	437		TMPRSS2	6.43735	Very high	437		SLC25A36	4.07661	Very high	437
YB1	12.5382	Very high	438		SCARB2	6.94572	Very high	438		C19orf48	6.43711	Very high	438		SRSF5	4.07657	Very high	438
SERBP1	12.5379	Very high	439		SERBP1	6.94351	Very high	439		NDUFA2	6.43371	Very high	439		PNISR	4.07619	Very high	439
KIAA1522	12.5319	Very high	440		CLTC	6.94293	Very high	440		HNRNPH1	6.4337	Very high	440		KRT18	4.07596	Very high	440
LAMP2	12.5297	Very high	441		MIA3	6.94086	Very high	441		UFC1	6.43102	Very high	441		CCDC47	4.07578	Very high	441
ADD1	12.5278	Very high	442		TTC3	6.94031	Very high	442		NDUFB4	6.4295	Very high	442		SHISA5	4.07566	Very high	442
HN1L	12.5233	Very high	443		TMEM123	6.93628	Very high	443		LAMP1	6.42683	Very high	443		MTMR4	4.07558	Very high	443
FAM129B	12.5203	Very high	444		SEC11C	6.93351	Very high	444		HNRNPF	6.42164	Very high	444		RPL23AP87	4.07536	Very high	444
SPTBN1	12.5195	Very high	445		COL3A1	6.92942	Very high	445		STEAP1	6.41929	Very high	445		MPC2	4.0753	Very high	445
SERPINB6	12.5135	Very high	446		NPC2	6.92638	Very high	446		HOXB13	6.4172	Very high	446		EML4	4.07524	Very high	446
RPL23A	12.5102	Very high	447		MZT2B	6.92567	Very high	447		AHCY	6.41397	Very high	447		SCCPDH	4.07498	Very high	447
ECE1	12.5096	Very high	448		NBL1	6.92327	Very high	448		SURF4	6.41268	Very high	448		OGA	4.07477	Very high	448
SRPRA	12.5081	Very high	449		PNRC1	6.9174	Very high	449		VCP	6.40766	Very high	449		NEK9	4.07465	Very high	449
TNS1	12.507	Very high	450		RNASEK	6.91473	Very high	450		SPDEF	6.40714	Very high	450		DYNC1LI2	4.07448	Very high	450
GTF2IP1	12.5066	Very high	451		TBL1XR1	6.91454	Very high	451		IGFBP2	6.40551	Very high	451		MAVS	4.07444	Very high	451
AHCY	12.5046	Very high	452		CAPZB	6.90956	Very high	452		ACADVL	6.40318	Very high	452		COX6A1	4.07442	Very high	452
WDR6	12.5036	Very high	453		AC090498.1	6.90634	Very high	453		YIPF3	6.39895	Very high	453		ARFGEF3	4.07436	Very high	453
AKT1	12.5027	Very high	454		NDUFC2	6.90592	Very high	454		HNRNPC	6.39878	Very high	454		ABRACL	4.07428	Very high	454
SEPN1	12.5027	Very high	455		RPL36AL	6.90554	Very high	455		HBA2	6.3983	Very high	455		NAP1L1	4.07428	Very high	455
HID1	12.5006	Very high	456		SEC61B	6.90485	Very high	456		CD46	6.39354	Very high	456		TMEM59	4.07411	Very high	456
ACACA	12.4948	Very high	457		HIST1H2AC	6.88844	Very high	457		GUK1	6.39197	Very high	457		PRAC1	4.07408	Very high	457
IGFBP2	12.4939	Very high	458		MAGED2	6.88694	Very high	458		MRPL24	6.39145	Very high	458		TM2D3	4.07396	Very high	458
CNN1	12.4932	Very high	459		TNS1	6.88427	Very high	459		PSME2	6.38689	Very high	459		CYB561	4.07356	Very high	459
CD24	12.493	Very high	460		TUBB4B	6.88087	Very high	460		AR	6.38568	Very high	460		EPAS1	4.07341	Very high	460
SET	12.4928	Very high	461		CAST	6.88032	Very high	461		MAGED1	6.38375	Very high	461		CTSF	4.07336	Very high	461
ZFP36	12.4898	Very high	462		MT2A	6.87138	Very high	462		GDI1	6.37971	Very high	462		PPP3CA	4.07336	Very high	462
TOMM20	12.4865	Very high	463		COPB2	6.86656	Very high	463		ARPC1A	6.37951	Very high	463		BRK1	4.07327	Very high	463
COX4I1	12.4856	Very high	464		NDUFB9	6.86438	Very high	464		BCAM	6.37586	Very high	464		NDUFA5	4.0732	Very high	464
ILF3	12.4836	Very high	465		PTGES3	6.85983	Very high	465		CSNK2B	6.37207	Very high	465		PTGES3	4.07286	Very high	465
CLU	12.4834	Very high	466		CD44	6.85742	Very high	466		IFI6	6.36376	Very high	466		CDC42	4.07263	Very high	466
CALM1	12.4824	Very high	467		RHOC	6.84784	Very high	467		UQCRC1	6.36289	Very high	467		ATP5IF1	4.0726	Very high	467
PTGES3	12.475	Very high	468		RAC1	6.84635	Very high	468		ITGB1	6.36043	Very high	468		RPL26	4.07258	Very high	468
RHOC	12.473	Very high	469		CTNND1	6.83985	Very high	469		MPC2	6.35945	Very high	469		SRPRA	4.07233	Very high	469
EPCAM	12.4687	Very high	470		CDH1	6.8245	Very high	470		FLOT1	6.35799	Very high	470		PPDPF	4.072	Very high	470
PARK7	12.4574	Very high	471		MYH9	6.82222	Very high	471		KRT8	6.35644	Very high	471		ELOC	4.07196	Very high	471
PRDX2	12.4565	Very high	472		EIF3K	6.81868	Very high	472		SND1	6.3537	Very high	472		SEC61G	4.07191	Very high	472
ACADVL	12.4564	Very high	473		GDI2	6.81644	Very high	473		SERP1	6.35329	Very high	473		YWHAQ	4.07145	Very high	473
HINT1	12.4562	Very high	474		TCEB2	6.81059	Very high	474		EIF3K	6.35306	Very high	474		ADAR	4.07114	Very high	474
TPI1	12.4521	Very high	475		SLC44A4	6.80644	Very high	475		ERH	6.34977	Very high	475		KDELR2	4.07108	Very high	475
MYL12B	12.451	Very high	476		HLA-E	6.80542	Very high	476		PHPT1	6.34793	Very high	476		PSMA1	4.07102	Very high	476
HNRNPL	12.4489	Very high	477		LTBP4	6.79862	Very high	477		SLC39A7	6.34521	Very high	477		MRPS24	4.07055	Very high	477
TGOLN2	12.4464	Very high	478		RPN1	6.79528	Very high	478		TECR	6.34456	Very high	478		EDEM3	4.07047	Very high	478
FACL1	12.4379	Very high	479		GPX1	6.7937	Very high	479		EIF4G1	6.34456	Very high	479		PYCR2	4.07043	Very high	479
RAB5B	12.4373	Very high	480		DYNLRB1	6.79101	Very high	480		CPE	6.34115	Very high	480		REPIN1	4.07028	Very high	480
EIF2AK1	12.4354	Very high	481		RPN2	6.79082	Very high	481		NDUFA4	6.33954	Very high	481		YTHDF1	4.06984	Very high	481
XRCC5	12.4353	Very high	482		ELK4	6.78792	Very high	482		GPAA1	6.33629	Very high	482		SSR4	4.06972	Very high	482
ERBB2	12.4329	Very high	483		NPY	6.78412	Very high	483		TRMT112	6.33567	Very high	483		CYB5A	4.06969	Very high	483
SSR4	12.4298	Very high	484		APOD	6.78242	Very high	484		DEGS1	6.3354	Very high	484		HMGB1	4.0695	Very high	484
EGR1	12.4246	Very high	485		RAB7A	6.78178	Very high	485		NME4	6.33523	Very high	485		GNG10	4.06943	Very high	485
TNKS1BP1	12.4213	Very high	486		COX5B	6.78063	Very high	486		SDF4	6.33105	Very high	486		DAD1	4.06935	Very high	486
ADI1	12.4202	Very high	487		EIF4G1	6.77977	Very high	487		APH1A	6.32917	Very high	487		ACAA1	4.06927	Very high	487
PTRF	12.4195	Very high	488		MCL1	6.77737	Very high	488		NDUFB9	6.32907	Very high	488		CMTM4	4.06919	Very high	488
HNRNPF	12.4144	Very high	489		NPDC1	6.77321	Very high	489		ODC1	6.32862	Very high	489		SMARCA4	4.06915	Very high	489
KDELR1	12.4142	Very high	490		H1F0	6.76857	Very high	490		ATP6V0B	6.32605	Very high	490		EID1	4.06907	Very high	490
NAPA	12.412	Very high	491		SYNPO2	6.76501	Very high	491		TMEM123	6.32502	Very high	491		HILPDA	4.06873	Very high	491
IMPDH2	12.412	Very high	492		AMD1	6.7637	Very high	492		AMD1	6.32345	Very high	492		NR2F2	4.0687	Very high	492
SUN2	12.4119	Very high	493		DHCR24	6.76174	Very high	493		EIF3L	6.3192	Very high	493		BTBD6	4.06863	Very high	493
TBX3	12.4108	Very high	494		SPTBN1	6.7615	Very high	494		OSTC	6.31867	Very high	494		MEAF6	4.06845	Very high	494
ANKH	12.4104	Very high	495		NUDT4	6.76135	Very high	495		CDH1	6.31719	Very high	495		ABCC5	4.06818	Very high	495
FXYD3	12.405	Very high	496		BLOC1S6	6.75789	Very high	496		HSD17B10	6.3163	Very high	496		CSTB	4.06815	Very high	496
GOLPH3	12.3982	Very high	497		SPOCK1	6.75511	Very high	497		PSMA6	6.31606	Very high	497		RPLP0	4.06813	Very high	497
MYO1C	12.3968	Very high	498		HINT1	6.75415	Very high	498		EIF3D	6.31222	Very high	498		YWHAB	4.06754	Very high	498
SKP1	12.3965	Very high	499		PDCD4	6.75393	Very high	499		ADIPOR1	6.3101	Very high	499		MGST3	4.0673	Very high	499
EIF3D	12.3949	Very high	500		GOLGB1	6.75014	Very high	500		TCP1	6.30681	Very high	500		MANF	4.06726	Very high	500
NECTIN2	12.3915	Very high	501		CTGF	6.74863	Very high	501		PTTG1IP	6.30248	Very high	501		PDIA3	4.06668	Very high	501
FKBP5	12.3859	Very high	502		BZW1	6.74564	Very high	502		CDC42	6.29938	Very high	502		BNIP3	4.06661	Very high	502
SRP14	12.3835	Very high	503		BRI3	6.7456	Very high	503		NACA	6.29924	Very high	503		HNRNPD	4.06633	Very high	503
CCNI	12.3817	Very high	504		IMMP2L	6.74411	Very high	504		GOLPH3	6.29838	Very high	504		PGRMC2	4.06617	Very high	504
ERBB3	12.3816	Very high	505		SEC31A	6.74354	Very high	505		GPI	6.29442	Very high	505		NME3	4.06566	Very high	505
GFPT1	12.3813	Very high	506		NFIX	6.74158	Very high	506		GHITM	6.2897	Very high	506		SNHG1	4.06565	Very high	506
EIF3I	12.3808	Very high	507		RTN4	6.74023	Very high	507		PGK1	6.28582	Very high	507		TMEM230	4.06559	Very high	507
CTTN	12.3808	Very high	508		SEC62	6.73422	Very high	508		CCT6A	6.28479	Very high	508		PDCD6IP	4.06546	Very high	508
SLC4A4	12.377	Very high	509		JUN	6.7338	Very high	509		FKBP4	6.28374	Very high	509		CHSY1	4.06536	Very high	509
CAPZB	12.3756	Very high	510		CD151	6.73292	Very high	510		TSTD1	6.28167	Very high	510		FTH1	4.06519	Very high	510
HSD17B4	12.3732	Very high	511		CALM3	6.73179	Very high	511		NDUFV1	6.27918	Very high	511		TMEM106C	4.06516	Very high	511
MLF2	12.371	Very high	512		SSR3	6.7302	Very high	512		CNPY2	6.27825	Very high	512		UBL5	4.06501	Very high	512
NEP	12.3693	Very high	513		SERP1	6.72725	Very high	513		TOMM20	6.27731	Very high	513		H3-3B	4.06452	Very high	513
MAOA	12.3673	Very high	514		IGFBP5	6.72215	Very high	514		NEDD8	6.27659	Very high	514		ZMIZ1	4.06441	Very high	514
MAP4	12.3642	Very high	515		PRDX6	6.72072	Very high	515		PHB	6.27658	Very high	515		USP9X	4.0644	Very high	515
CLDN3	12.3628	Very high	516		HIST1H4C	6.7207	Very high	516		TM9SF2	6.27371	Very high	516		H2AJ	4.06435	Very high	516
HLA-DRA	12.3587	Very high	517		HP1BP3	6.71975	Very high	517		AUP1	6.27182	Very high	517		AHCYL1	4.06433	Very high	517
HSPG2	12.357	Very high	518		CTNNA1	6.71754	Very high	518		XRCC5	6.27108	Very high	518		STMN1	4.06431	Very high	518
MIA3	12.3557	Very high	519		HMGN1	6.71649	Very high	519		SLC39A6	6.26786	Very high	519		VIRMA	4.06427	Very high	519
PRDX1	12.353	Very high	520		HNRNPL	6.71344	Very high	520		HNRNPM	6.26658	Very high	520		PILRB	4.06426	Very high	520
ARF4	12.3525	Very high	521		FKBP8	6.71162	Very high	521		NPDC1	6.26632	Very high	521		CCNI	4.06405	Very high	521
ANXA11	12.3511	Very high	522		RBMX	6.71065	Very high	522		PMEPA1	6.26478	Very high	522		SF1	4.06396	Very high	522
SNRNP200	12.3495	Very high	523		MIF	6.70834	Very high	523		BANF1	6.25745	Very high	523		RAD21	4.06368	Very high	523
HUWE1	12.349	Very high	524		MACF1	6.70189	Very high	524		NDUFB11	6.25686	Very high	524		HSBP1	4.06365	Very high	524
ERGIC3	12.3466	Very high	525		IL6ST	6.70075	Very high	525		PSMA3	6.25577	Very high	525		LAGE3	4.06312	Very high	525
RAC1	12.3457	Very high	526		ARHGDIA	6.70068	Very high	526		NANS	6.24787	Very high	526		RPL10L	4.06304	Very high	526
SPINT1	12.3437	Very high	527		ATPIF1	6.69981	Very high	527		SFPQ	6.24309	Very high	527		ACTN1	4.06302	Very high	527
SF3B1	12.3383	Very high	528		HMG20B	6.69797	Very high	528		KRT19	6.2428	Very high	528		SCYL1	4.06299	Very high	528
SF1	12.3361	Very high	529		GLO1	6.69463	Very high	529		CTNNA1	6.24055	Very high	529		NDUFAF8	4.0627	Very high	529
EIF3B	12.3333	Very high	530		TCEAL4	6.69395	Very high	530		PRPF19	6.24048	Very high	530		DEXI	4.06262	Very high	530
CAPRIN1	12.3299	Very high	531		SNHG5	6.69302	Very high	531		FIS1	6.23524	Very high	531		ECHDC2	4.06224	Very high	531
CYB5R3	12.3281	Very high	532		NDUFB7	6.69136	Very high	532		C1QBP	6.23339	Very high	532		COX7A2L	4.06213	Very high	532
DCXR	12.3275	Very high	533		UQCRH	6.69041	Very high	533		RBM39	6.2311	Very high	533		WASF2	4.06208	Very high	533
G3BP2	12.3273	Very high	534		TBCA	6.68982	Very high	534		CBX3	6.22774	Very high	534		SLC25A5	4.0618	Very high	534
IGFBP7	12.3273	Very high	535		VMP1	6.68355	Very high	535		ATP6AP1	6.22724	Very high	535		KIF5C	4.0616	Very high	535
NME4	12.3269	Very high	536		EIF4H	6.6797	Very high	536		MRPL33	6.22642	Very high	536		ISCU	4.06155	Very high	536
YWHAB	12.3256	Very high	537		C1R	6.6785	Very high	537		COPB2	6.22536	Very high	537		BTF3	4.06153	Very high	537
DAR	12.3252	Very high	538		PSMB4	6.67679	Very high	538		MYDGF	6.22398	Very high	538		RTRAF	4.0613	Very high	538
BAG6	12.3247	Very high	539		ACSL3	6.67435	Very high	539		PPP1CB	6.22057	Very high	539		FDPS	4.06113	Very high	539
AP1B1	12.3208	Very high	540		XRCC6	6.67426	Very high	540		EZR	6.2193	Very high	540		PDCD7	4.06105	Very high	540
RAB7A	12.3196	Very high	541		LAPTM4A	6.67288	Very high	541		PEA15	6.21782	Very high	541		GOLGA3	4.06072	Very high	541
ARF3	12.319	Very high	542		MCCC2	6.66608	Very high	542		MANF	6.2143	Very high	542		RBBP7	4.06071	Very high	542
LAMB2	12.3167	Very high	543		MLPH	6.66506	Very high	543		SLC45A3	6.21247	Very high	543		SNRPD1	4.06067	Very high	543
PFDN5	12.3154	Very high	544		PRDX2	6.65496	Very high	544		DYNLL1	6.20635	Very high	544		DGKD	4.06061	Very high	544
QARS1	12.313	Very high	545		GLUD1	6.64663	Very high	545		MLEC	6.20562	Very high	545		RPS3	4.06054	Very high	545
EIF2S3	12.3095	Very high	546		G3BP2	6.64543	Very high	546		NAXE	6.19382	Very high	546		CD81	4.06042	Very high	546
HM13	12.3081	Very high	547		EID1	6.64514	Very high	547		EID1	6.1924	Very high	547		DYNLT1	4.06018	Very high	547
ACTN1	12.3081	Very high	548		TACSTD2	6.64374	Very high	548		TRAM1	6.18977	Very high	548		RRAGA	4.05989	Very high	548
SYNPO2	12.308	Very high	549		NDUFB8	6.63652	Very high	549		EPHX1	6.18951	Very high	549		ERH	4.05984	Very high	549
COPB2	12.305	Very high	550		FIS1	6.63651	Very high	550		SLC44A4	6.18904	Very high	550		SNX3	4.05981	Very high	550
ARCN1	12.3041	Very high	551		TFF3	6.63516	Very high	551		PTBP1	6.18767	Very high	551		MARCKS	4.05967	Very high	551
BTG2	12.3029	Very high	552		BCLAF1	6.63222	Very high	552		DHRS7	6.18484	Very high	552		TSEN34	4.05959	Very high	552
WDR1	12.2986	Very high	553		C11orf58	6.6296	Very high	553		CIB1	6.18332	Very high	553		CCDC6	4.05953	Very high	553
SRSF5	12.295	Very high	554		SEC61A1	6.62233	Very high	554		RHOC	6.18322	Very high	554		COX17	4.0595	Very high	554
TMED3	12.2948	Very high	555		COG5	6.61966	Very high	555		C19orf53	6.1781	Very high	555		RPL9	4.0594	Very high	555
REEP5	12.2941	Very high	556		TMEM87A	6.61958	Very high	556		SCD	6.17711	Very high	556		FNBP4	4.05929	Very high	556
TAPBP	12.2905	Very high	557		COPG1	6.61865	Very high	557		RBM3	6.17144	Very high	557		ARHGAP1	4.05906	Very high	557
SEL1L	12.2893	Very high	558		CAPRIN1	6.61748	Very high	558		TMX2	6.17001	Very high	558		PPP2CB	4.05879	Very high	558
GILZ	12.2883	Very high	559		GTF2I	6.61656	Very high	559		UBA1	6.16996	Very high	559		DNAJA4	4.0584	Very high	559
HNRNPUL1	12.288	Very high	560		LUC7L3	6.61456	Very high	560		NCOA4	6.16876	Very high	560		HECTD1	4.05823	Very high	560
PGK1	12.2869	Very high	561		WSB1	6.61418	Very high	561		ATRAID	6.16747	Very high	561		SLC45A3	4.05793	Very high	561
C1orf43	12.2865	Very high	562		JUNB	6.61243	Very high	562		HAX1	6.16554	Very high	562		MTA1	4.05783	Very high	562
DBI	12.2863	Very high	563		MATR3	6.61216	Very high	563		PSMB5	6.16486	Very high	563		TMEM9B	4.05767	Very high	563
TIMP3	12.2834	Very high	564		TUBB	6.61204	Very high	564		EWSR1	6.16483	Very high	564		SREBF1	4.05743	Very high	564
STAT3	12.2815	Very high	565		SLC4A4	6.60777	Very high	565		TSTA3	6.16146	Very high	565		EIF3A	4.05714	Very high	565
ECHS1	12.2758	Very high	566		ARF4	6.60506	Very high	566		VDAC2	6.16068	Very high	566		ZFAND6	4.05703	Very high	566
GDI2	12.2731	Very high	567		TMED10	6.60259	Very high	567		NDUFA12	6.15822	Very high	567		CTDSP1	4.05689	Very high	567
MTCH1	12.2724	Very high	568		CORO1B	6.59912	Very high	568		COPS6	6.15317	Very high	568		H2AC7	4.0568	Very high	568
NSP-CL	12.2674	Very high	569		ACLY	6.59727	Very high	569		NDUFB8	6.15212	Very high	569		H1-0	4.05636	Very high	569
CTDSP1	12.2645	Very high	570		TAX1BP1	6.58755	Very high	570		IDH2	6.1521	Very high	570		GTF2H5	4.05629	Very high	570
HADHA	12.2638	Very high	571		APOE	6.5871	Very high	571		HADHA	6.15171	Very high	571		METTL7A	4.05616	Very high	571
EIF4H	12.2605	Very high	572		NDUFB4	6.58418	Very high	572		PLD3	6.14858	Very high	572		NSUN2	4.05615	Very high	572
ASAH1	12.2602	Very high	573		CALU	6.57737	Very high	573		BRI3	6.14836	Very high	573		LRPAP1	4.05614	Very high	573
COL4A2	12.2596	Very high	574		FKBP1A	6.5695	Very high	574		RHOB	6.14253	Very high	574		NUFIP2	4.05593	Very high	574
SPTAN1	12.2588	Very high	575		EZR	6.56708	Very high	575		IFI30	6.14246	Very high	575		EDF1	4.05592	Very high	575
2025-09-09	12.2573	Very high	576		NDUFV2	6.56174	Very high	576		UXT	6.13964	Very high	576		SNRPC	4.05585	Very high	576
PTBP1	12.2564	Very high	577		PTP4A2	6.55655	Very high	577		MRPL12	6.13959	Very high	577		TCP1	4.05561	Very high	577
ADRBK1	12.2525	Very high	578		HOMER2	6.55631	Very high	578		RAB5C	6.13879	Very high	578		NBPF10	4.0554	Very high	578
DDX39B	12.2478	Very high	579		PRDX5	6.55292	Very high	579		ACTN4	6.13878	Very high	579		AKT2	4.05529	Very high	579
HMGB1	12.2474	Very high	580		PSMA4	6.55257	Very high	580		ELOVL5	6.13842	Very high	580		RPSA	4.05527	Very high	580
GALNT7	12.2472	Very high	581		CYR61	6.55138	Very high	581		PLA2G2A	6.13725	Very high	581		CCT2	4.05509	Very high	581
VWA1	12.2394	Very high	582		CCNG2	6.55086	Very high	582		COX5A	6.13376	Very high	582		GPBP1	4.05496	Very high	582
MKNK2	12.2355	Very high	583		LUM	6.54986	Very high	583		PA2G4	6.13174	Very high	583		NUP62	4.05493	Very high	583
DAP	12.2355	Very high	584		TUBA1B	6.54907	Very high	584		MORF4L1	6.12658	Very high	584		EPB41L4A-AS1	4.0547	Very high	584
SON	12.2329	Very high	585		TRPM8	6.54781	Very high	585		EIF3B	6.12559	Very high	585		WSB1	4.05459	Very high	585
EMC10	12.2228	Very high	586		EIF3C	6.5471	Very high	586		DAP	6.12549	Very high	586		FASTK	4.05456	Very high	586
LQFBS-1	12.2213	Very high	587		TOMM6	6.54586	Very high	587		CAPZB	6.12351	Very high	587		IGFBP2	4.05453	Very high	587
CCND1	12.2198	Very high	588		NGFRAP1	6.54562	Very high	588		NHP2	6.12324	Very high	588		ACAD9	4.05441	Very high	588
NCAPD3	12.2179	Very high	589		DST	6.54325	Very high	589		ACLY	6.12163	Very high	589		CBX1	4.05434	Very high	589
GRP58P	12.2164	Very high	590		ACTN4	6.54245	Very high	590		HSD17B4	6.12021	Very high	590		ZMAT2	4.05424	Very high	590
RAD23B	12.2142	Very high	591		IL1R1	6.5404	Very high	591		SUMO2	6.11802	Very high	591		GOLGB1	4.05402	Very high	591
HNRNPA3	12.2142	Very high	592		PDXDC1	6.53868	Very high	592		CS	6.11691	Very high	592		SERBP1	4.05401	Very high	592
KIF5B	12.2117	Very high	593		CMPK1	6.53775	Very high	593		PSMA2	6.11497	Very high	593		NBPF11	4.05401	Very high	593
UTRN	12.2115	Very high	594		SUB1	6.53166	Very high	594		METTL26	6.11399	Very high	594		CNIH4	4.05399	Very high	594
HLA-E	12.2084	Very high	595		SLIRP	6.5311	Very high	595		CHMP4B	6.11365	Very high	595		H2BC12	4.05311	Very high	595
SRSF6	12.2084	Very high	596		SON	6.5302	Very high	596		ARL6IP5	6.11284	Very high	596		TPI1	4.05297	Very high	596
EXOC7	12.208	Very high	597		PSME1	6.53009	Very high	597		SRPRA	6.11195	Very high	597		GCN1	4.05265	Very high	597
LITAF	12.2076	Very high	598		ATP6V0E1	6.52892	Very high	598		SNX3	6.11107	Very high	598		CHP1	4.05253	Very high	598
GAA	12.2071	Very high	599		DMXL1	6.52705	Very high	599		PSMB6	6.11061	Very high	599		VPS35	4.05246	Very high	599
MDH2	12.2056	Very high	600		EGR1	6.5261	Very high	600		NUCKS1	6.10896	Very high	600		CLNS1A	4.05217	Very high	600
LGALS3BP	12.2006	Very high	601		TSC22D1	6.52541	Very high	601		HDAC1	6.1078	Very high	601		RPS4Y1	4.05216	Very high	601
PIEZO1	12.2004	Very high	602		AP2M1	6.52289	Very high	602		SRRM2	6.10636	Very high	602		MRPL3	4.05195	Very high	602
ENTPD6	12.1994	Very high	603		SND1	6.52177	Very high	603		CENPX	6.10429	Very high	603		MORF4L1	4.05189	Very high	603
JUNB	12.1991	Very high	604		OS9	6.52176	Very high	604		ROMO1	6.10408	Very high	604		ARIH2	4.05173	Very high	604
SOD2	12.1979	Very high	605		ADIRF	6.52161	Very high	605		SELENOF	6.10321	Very high	605		RBM5	4.05156	Very high	605
EID1	12.1974	Very high	606		C1orf43	6.52153	Very high	606		ATP5D	6.10251	Very high	606		EIF4A1	4.05147	Very high	606
BGN	12.1954	Very high	607		SUMO2	6.52076	Very high	607		YWHAG	6.10129	Very high	607		PA2G4	4.05145	Very high	607
SF3B2	12.1952	Very high	608		PTBP1	6.52073	Very high	608		A2M	6.09934	Very high	608		CCT3	4.05129	Very high	608
SFPQ	12.1943	Very high	609		PALLD	6.51619	Very high	609		GNG5	6.09741	Very high	609		ZNF598	4.05109	Very high	609
RAB11A	12.1928	Very high	610		NPIPB5	6.51589	Very high	610		TSPAN13	6.09648	Very high	610		ASRGL1	4.05079	Very high	610
FAM120A	12.1928	Very high	611		IMPDH2	6.51583	Very high	611		HIGD2A	6.09495	Very high	611		CYHR1	4.05063	Very high	611
AEBP1	12.1919	Very high	612		SERINC1	6.51522	Very high	612		COA3	6.09483	Very high	612		HEXIM1	4.05063	Very high	612
HPN	12.1879	Very high	613		MAT2A	6.51251	Very high	613		CHMP2A	6.09344	Very high	613		RPS23	4.05035	Very high	613
SRSF3	12.187	Very high	614		ATP6V0C	6.51188	Very high	614		PSMC3	6.09313	Very high	614		RPS24	4.0503	Very high	614
RNF10	12.183	Very high	615		PLD3	6.51092	Very high	615		GSTK1	6.09094	Very high	615		RNF130	4.05025	Very high	615
EWSR1	12.1764	Very high	616		QARS	6.51073	Very high	616		MRPL3	6.09039	Very high	616		SRP14	4.0502	Very high	616
CSNK1D	12.1756	Very high	617		C1S	6.50896	Very high	617		MRPS34	6.08955	Very high	617		ECI1	4.0501	Very high	617
FURIN	12.1749	Very high	618		CASC4	6.50669	Very high	618		ERP29	6.08817	Very high	618		MARCHF6	4.05004	Very high	618
SERINC1	12.1706	Very high	619		VEGFA	6.50443	Very high	619		C11orf58	6.08726	Very high	619		TMEM14C	4.0498	Very high	619
STT3A	12.1674	Very high	620		SNRPN	6.50259	Very high	620		TSPO	6.08683	Very high	620		ELL2	4.04967	Very high	620
H3F3A	12.1653	Very high	621		RRBP1	6.50246	Very high	621		STIP1	6.08613	Very high	621		PSMD4	4.04958	Very high	621
IL1R1	12.1652	Very high	622		NFIB	6.50205	Very high	622		CAP1	6.08586	Very high	622		MAGT1	4.04933	Very high	622
LMAN1	12.1628	Very high	623		SOCS2	6.4983	Very high	623		SRSF1	6.08337	Very high	623		MYH9	4.0492	Very high	623
NBR1	12.1613	Very high	624		OCIAD1	6.49561	Very high	624		YBX3	6.0822	Very high	624		MRPL41	4.04917	Very high	624
UBE2D3	12.1611	Very high	625		LAMP2	6.49342	Very high	625		CORO1B	6.08205	Very high	625		CSDE1	4.04911	Very high	625
EIF3H	12.1605	Very high	626		RP11-1100L3.8	6.49296	Very high	626		CERS2	6.08192	Very high	626		WSB2	4.04904	Very high	626
AP2B1	12.1573	Very high	627		NUCB1	6.492	Very high	627		HMG20B	6.08117	Very high	627		HADH	4.04899	Very high	627
LRP10	12.1547	Very high	628		COPZ1	6.48769	Very high	628		H2AFY	6.07954	Very high	628		DDX50	4.04876	Very high	628
KPNB1	12.1538	Very high	629		STEAP1	6.48709	Very high	629		CST3	6.07637	Very high	629		BCAP31	4.04859	Very high	629
FKBP1A	12.1522	Very high	630		NUCB2	6.4867	Very high	630		CCT4	6.07364	Very high	630		RNF7	4.04842	Very high	630
PLD3	12.1508	Very high	631		FN1	6.48649	Very high	631		CALM1	6.07236	Very high	631		NOTCH2	4.04822	Very high	631
DDX3X	12.1369	Very high	632		PCBP1	6.48433	Very high	632		TKT	6.07178	Very high	632		MRPS21	4.04814	Very high	632
ABP125	12.1353	Very high	633		IFITM2	6.48313	Very high	633		JUP	6.06897	Very high	633		ANAPC5	4.0477	Very high	633
TUFM	12.1343	Very high	634		AMACR	6.48311	Very high	634		GNL3	6.06706	Very high	634		GOLM2	4.04759	Very high	634
ATN1	12.1304	Very high	635		XRCC5	6.48076	Very high	635		LSM7	6.06492	Very high	635		ATP6V1A	4.04731	Very high	635
SERPINA3	12.1299	Very high	636		ASAH1	6.48042	Very high	636		USMG5	6.06458	Very high	636		FMC1	4.0472	Very high	636
PYCR1	12.1272	Very high	637		PRAC1	6.47753	Very high	637		SERINC1	6.06433	Very high	637		TPT1	4.04719	Very high	637
HMG20B	12.1253	Very high	638		PCMTD1	6.47574	Very high	638		CCT2	6.0631	Very high	638		SPARC	4.04716	Very high	638
RBM47	12.1241	Very high	639		DAD1	6.47307	Very high	639		SF3B2	6.06237	Very high	639		COMMD6	4.04704	Very high	639
MORF4L2	12.1204	Very high	640		PDIA6	6.47272	Very high	640		C12orf57	6.06005	Very high	640		NUDT9	4.04683	Very high	640
ALCAM	12.12	Very high	641		SPCS2	6.47186	Very high	641		RABAC1	6.05888	Very high	641		GATD1	4.04647	Very high	641
ARL6IP	12.1199	Very high	642		CREB3L4	6.47186	Very high	642		SQSTM1	6.05882	Very high	642		MAPRE1	4.04636	Very high	642
CERS2	12.119	Very high	643		ANTXR2	6.47164	Very high	643		MZT2A	6.0549	Very high	643		GNB1	4.04635	Very high	643
ARL6IP5	12.1181	Very high	644		MBNL1	6.47125	Very high	644		PSMD3	6.0538	Very high	644		PHB2	4.04632	Very high	644
PSMB4	12.1173	Very high	645		CHD2	6.4692	Very high	645		ZNHIT1	6.05074	Very high	645		MRPL20	4.04629	Very high	645
SOD1	12.1156	Very high	646		HNRNPF	6.46803	Very high	646		NDUFV2	6.04712	Very high	646		ANKRD37	4.04595	Very high	646
THRAP3	12.1142	Very high	647		PRKCSH	6.46718	Very high	647		GTF3A	6.04512	Very high	647		PMPCB	4.04568	Very high	647
SHISA5	12.1118	Very high	648		CLSTN1	6.46522	Very high	648		NDUFA7	6.04433	Very high	648		WAC	4.04546	Very high	648
PRPF19	12.1115	Very high	649		STAG2	6.46461	Very high	649		ATP6V1E1	6.04288	Very high	649		XRCC6	4.04526	Very high	649
PRKAR1A	12.111	Very high	650		ERGIC3	6.46061	Very high	650		MCL1	6.04217	Very high	650		NET1	4.04523	Very high	650
ENDOD1	12.1094	Very high	651		CANT1	6.46014	Very high	651		COX6C	6.03756	Very high	651		RTCB	4.04522	Very high	651
TM9SF2	12.105	Very high	652		ARL6IP5	6.45689	Very high	652		TPD52	6.03754	Very high	652		TALDO1	4.04487	Very high	652
LRP1	12.1049	Very high	653		GOLPH3	6.45639	Very high	653		CANT1	6.03507	Very high	653		MRPL51	4.04487	Very high	653
SEC62	12.1046	Very high	654		CHMP2A	6.45469	Very high	654		LAMTOR2	6.03299	Very high	654		CRLS1	4.0448	Very high	654
LMNA	12.104	Very high	655		STEAP4	6.45342	Very high	655		SNRPE	6.03173	Very high	655		ENY2	4.04463	Very high	655
TMEM87A	12.1029	Very high	656		CCT7	6.45228	Very high	656		ADAM15	6.0296	Very high	656		CBS	4.04428	Very high	656
FBLN1	12.0994	Very high	657		GRN	6.44843	Very high	657		PFKL	6.02802	Very high	657		FBL	4.04424	Very high	657
BRP17	12.0967	Very high	658		TM9SF2	6.4453	Very high	658		DRAP1	6.02765	Very high	658		NUCKS1	4.04379	Very high	658
ZFP36L1	12.0928	Very high	659		TIMP3	6.44413	Very high	659		GTF3C6	6.01998	Very high	659		ANAPC16	4.04373	Very high	659
IGFBP4	12.0917	Very high	660		NDUFB2	6.44386	Very high	660		CD59	6.01645	Very high	660		ILF3	4.04366	Very high	660
NANS	12.0917	Very high	661		NDUFA11	6.44317	Very high	661		ATP5L	6.01465	Very high	661		TMSB4X	4.04366	Very high	661
ECH1	12.0886	Very high	662		SSR1	6.43738	Very high	662		MAF1	6.01447	Very high	662		FPGS	4.04355	Very high	662
TALDO1	12.0874	Very high	663		ARL1	6.4353	Very high	663		GLUD1	6.01379	Very high	663		ZNF395	4.04355	Very high	663
DKFZp761B128	12.0841	Very high	664		TXN	6.43357	Very high	664		WBP1	6.01261	Very high	664		TMEM141	4.04348	Very high	664
SEC11C	12.0798	Very high	665		WAC	6.43179	Very high	665		TMEM14C	6.01198	Very high	665		UQCRC2	4.04334	Very high	665
COPZ1	12.0774	Very high	666		KDELR2	6.43168	Very high	666		NDUFA8	6.01121	Very high	666		CFAP298	4.04332	Very high	666
LARP1	12.0752	Very high	667		DNAJA1	6.43026	Very high	667		SRM	6.01064	Very high	667		H1-2	4.04327	Very high	667
S100A11	12.0743	Very high	668		PSMB1	6.43012	Very high	668		VDAC3	6.01052	Very high	668		STK24	4.04319	Very high	668
RANBP2	12.072	Very high	669		GANAB	6.42994	Very high	669		PTOV1	6.00856	Very high	669		BAG1	4.04318	Very high	669
GLG1	12.0719	Very high	670		GCC2	6.42938	Very high	670		CDK5RAP3	6.00355	Very high	670		NUDT4	4.04314	Very high	670
SSR1	12.07	Very high	671		MYEOV2	6.42655	Very high	671		MGP	6.00188	Very high	671		NFIB	4.04306	Very high	671
SSR3	12.0634	Very high	672		KTN1	6.42642	Very high	672		RAD23B	6.00125	Very high	672		GAA	4.04294	Very high	672
KIAA0163	12.063	Very high	673		OGT	6.42188	Very high	673		DHCR24	5.99901	Very high	673		REEP5	4.04293	Very high	673
TIMP2	12.063	Very high	674		GRINA	6.41875	Very high	674		LGMN	5.99513	Very high	674		IVNS1ABP	4.04292	Very high	674
ST6GAL1	12.062	Very high	675		CCDC47	6.41814	Very high	675		PCNA	5.99226	Very high	675		ENAH	4.04285	Very high	675
HDGF	12.0618	Very high	676		ROMO1	6.41782	Very high	676		POLD2	5.9879	Very high	676		GOLGA2P7	4.04277	Very high	676
CDC42	12.0575	Very high	677		DDX3X	6.41678	Very high	677		LGALS3BP	5.98659	Very high	677		REXO2	4.04268	Very high	677
SDF4	12.0565	Very high	678		RGS2	6.41626	Very high	678		APMAP	5.98577	Very high	678		GRB10	4.04263	Very high	678
IVD	12.0562	Very high	679		KDELR1	6.41602	Very high	679		ATP6AP2	5.9857	Very high	679		GRSF1	4.0424	Very high	679
CHCHD2	12.0531	Very high	680		SELM	6.41506	Very high	680		PFDN2	5.98564	Very high	680		RSRC2	4.04208	Very high	680
NCOR2	12.0529	Very high	681		RCN1	6.41444	Very high	681		ATP5A1	5.98094	Very high	681		N4BP2L2	4.04203	Very high	681
KIAA0319L	12.0526	Very high	682		NUCKS1	6.41146	Very high	682		FDPS	5.97229	Very high	682		RBM39	4.04192	Very high	682
NDFIP1	12.0506	Very high	683		DPM3	6.41119	Very high	683		HLA-DPA1	5.97027	Very high	683		SELENOS	4.04181	Very high	683
BAIAP2	12.0431	Very high	684		SERPINB6	6.40853	Very high	684		FSTL1	5.96153	Very high	684		CYTH1	4.0418	Very high	684
SNRNP70	12.0425	Very high	685		NME4	6.4072	Very high	685		PRRC2A	5.95795	Very high	685		TRAM1	4.04175	Very high	685
HNRNPM	12.041	Very high	686		TRAM1	6.40479	Very high	686		TM7SF2	5.95658	Very high	686		AUTS2	4.04169	Very high	686
CAP1	12.0407	Very high	687		C19orf43	6.40287	Very high	687		NUMA1	5.95569	Very high	687		H3-5	4.04164	Very high	687
PTOV1	12.0396	Very high	688		ARPC2	6.4025	Very high	688		S100A6	5.95346	Very high	688		RRAGC	4.04153	Very high	688
TRAM1	12.0391	Very high	689		HIST1H4D	6.40233	Very high	689		SRSF9	5.94938	Very high	689		SRSF4	4.04147	Very high	689
DPP4	12.0382	Very high	690		EIF3A	6.40218	Very high	690		HADHB	5.94813	Very high	690		SLC19A2	4.04101	Very high	690
ARF6	12.0351	Very high	691		ACTN1	6.39772	Very high	691		NDUFB1	5.94641	Very high	691		MT2A	4.04097	Very high	691
MAT2A	12.034	Very high	692		THRAP3	6.39732	Very high	692		CD99	5.94634	Very high	692		NDUFB3	4.04088	Very high	692
FAT1	12.0325	Very high	693		SRSF1	6.39621	Very high	693		NSMCE1	5.94571	Very high	693		GTF3C6	4.04058	Very high	693
YWHAG	12.0319	Very high	694		HSD17B4	6.39539	Very high	694		SRSF5	5.94528	Very high	694		POLR2L	4.03999	Very high	694
KTN1	12.0283	Very high	695		IST1	6.3919	Very high	695		SF1	5.94518	Very high	695		RTL8A	4.03985	Very high	695
TCP1	12.0265	Very high	696		RAP1B	6.39089	Very high	696		FLNB	5.94487	Very high	696		GUSB	4.03978	Very high	696
GIG2	12.025	Very high	697		DDT	6.3883	Very high	697		WDR1	5.94369	Very high	697		CKB	4.03964	Very high	697
SLC38A10	12.0235	Very high	698		HNRNPM	6.38829	Very high	698		DAZAP2	5.94316	Very high	698		FAM120AOS	4.03954	Very high	698
DKFZP434A1114	12.0181	Very high	699		ZNF638	6.38814	Very high	699		QARS	5.94279	Very high	699		LUC7L2	4.0394	Very high	699
APH1A	12.018	Very high	700		EIF3G	6.38637	Very high	700		STMN1	5.94151	Very high	700		FAM156A	4.03912	Very high	700
RBM39	12.0147	Very high	701		MEAF6	6.3862	Very high	701		PYCR1	5.94122	Very high	701		RABGGTB	4.03911	Very high	701
CAST	12.0136	Very high	702		EIF3F	6.38379	Very high	702		HNRNPD	5.93844	Very high	702		NEDD8	4.03902	Very high	702
KIAA0368	12.0134	Very high	703		LIFR	6.38287	Very high	703		TMEM256	5.93802	Very high	703		HLA-F-AS1	4.03893	Very high	703
SCP2	12.0129	Very high	704		CD24	6.38055	Very high	704		RCN1	5.93791	Very high	704		STARD3NL	4.03874	Very high	704
PHB2	12.0116	Very high	705		SERPING1	6.3793	Very high	705		EIF3H	5.93058	Very high	705		MARS1	4.03872	Very high	705
SREBF2	12.0094	Very high	706		CUTA	6.37825	Very high	706		POLR2G	5.93032	Very high	706		EIF3K	4.03864	Very high	706
MACF1	12.0094	Very high	707		SNHG6	6.37794	Very high	707		UQCR11	5.92934	Very high	707		CLTA	4.03861	Very high	707
KIF1C	12.0094	Very high	708		BTG2	6.37583	Very high	708		DDB1	5.92878	Very high	708		MRPS6	4.03858	Very high	708
PPP1CA	12.0051	Very high	709		PLXNB2	6.37525	Very high	709		ADRM1	5.92663	Very high	709		DVL1	4.03852	Very high	709
AP3D1	12.0051	Very high	710		GOLGA4	6.37497	Very high	710		TIMM8B	5.92615	Very high	710		DDB1	4.03845	Very high	710
DEGS1	12.0051	Very high	711		MRPL51	6.36898	Very high	711		MRPS24	5.92511	Very high	711		PRR11	4.03843	Very high	711
CASC4	12.0041	Very high	712		TMEM141	6.36661	Very high	712		SNRPC	5.92435	Very high	712		UPF1	4.03837	Very high	712
SREBF1	12.0016	Very high	713		ATP5F1	6.36388	Very high	713		LAMTOR4	5.92161	Very high	713		HNRNPR	4.03834	Very high	713
PERP	11.9996	Very high	714		RBM47	6.36198	Very high	714		JUND	5.92126	Very high	714		CFL1P1	4.03815	Very high	714
RCN1	11.9961	Very high	715		ARCN1	6.35868	Very high	715		UQCRC2	5.92104	Very high	715		BBX	4.03794	Very high	715
LMAN2	11.9953	Very high	716		NDUFA13	6.35855	Very high	716		CKS2	5.91916	Very high	716		DDX5	4.03784	Very high	716
SEPW1	11.9939	Very high	717		RAB27A	6.35771	Very high	717		TACSTD2	5.91685	Very high	717		VPS37C	4.03744	Very high	717
SLC25A5	11.9924	Very high	718		CAP1	6.35553	Very high	718		BRD2	5.91206	Very high	718		NACA4P	4.03743	Very high	718
CHPF	11.9905	Very high	719		PRRC2B	6.35471	Very high	719		FAM96B	5.91165	Very high	719		SON	4.03742	Very high	719
PKN1	11.9844	Very high	720		ATP5J	6.35119	Very high	720		NDUFAB1	5.91113	Very high	720		ROMO1	4.03741	Very high	720
COPE	11.9825	Very high	721		HIST1H4B	6.34911	Very high	721		RAB1A	5.91082	Very high	721		ADM	4.03703	Very high	721
PEA15	11.9807	Very high	722		ATP5C1	6.34608	Very high	722		SRSF3	5.90987	Very high	722		GTF3A	4.03666	Very high	722
DHRS3	11.9759	Very high	723		ZFP36L1	6.34495	Very high	723		ARHGDIB	5.90879	Very high	723		TSPAN3	4.03666	Very high	723
UPF1	11.9754	Very high	724		WDR1	6.34078	Very high	724		STOML2	5.90703	Very high	724		TUBA1C	4.0363	Very high	724
MYL12A	11.9748	Very high	725		CCNG1	6.33951	Very high	725		HNRNPH3	5.90631	Very high	725		PDS5A	4.03626	Very high	725
IFITM3	11.9743	Very high	726		OR51E2	6.33945	Very high	726		AAMP	5.90604	Very high	726		KIAA2013	4.03604	Very high	726
GOV	11.9716	Very high	727		SMARCE1	6.3393	Very high	727		S100A10	5.90589	Very high	727		ANK3	4.03594	Very high	727
MLLT6	11.9715	Very high	728		ZNF532	6.33682	Very high	728		BLVRB	5.9048	Very high	728		COA4	4.03574	Very high	728
HNRNPA0	11.9676	Very high	729		MARCKSL1	6.33654	Very high	729		PTPRF	5.90318	Very high	729		TBCD	4.03566	Very high	729
CALU	11.9664	Very high	730		BRK1	6.33528	Very high	730		EI24	5.90311	Very high	730		NONO	4.03565	Very high	730
ARFGAP3	11.9662	Very high	731		SFPQ	6.33526	Very high	731		WBSCR22	5.90185	Very high	731		IAH1	4.03557	Very high	731
PPIA	11.9651	Very high	732		EIF2S3	6.33499	Very high	732		ACTR2	5.90019	Very high	732		PHPT1	4.03543	Very high	732
CD99	11.9634	Very high	733		MDK	6.33425	Very high	733		MAP2K2	5.89853	Very high	733		NDUFAF3	4.03531	Very high	733
LTBP4	11.9623	Very high	734		PIGY	6.33369	Very high	734		PPP4C	5.89764	Very high	734		ZFAND5	4.03486	Very high	734
TMEM248	11.962	Very high	735		MME	6.33171	Very high	735		COPA	5.89659	Very high	735		SUN1	4.03473	Very high	735
TBL1XR1	11.9606	Very high	736		ZKSCAN1	6.32969	Very high	736		PRMT1	5.89468	Very high	736		RPL15	4.03464	Very high	736
PFKL	11.9586	Very high	737		HIST1H2AE	6.32831	Very high	737		GLUL	5.89227	Very high	737		MCM3	4.03452	Very high	737
DPP7	11.9584	Very high	738		CLTA	6.32815	Very high	738		SUMO1	5.8919	Very high	738		EMC7	4.03438	Very high	738
ATP6V0E1	11.9572	Very high	739		PPP1R12B	6.32663	Very high	739		CTTN	5.89115	Very high	739		RBM14	4.03419	Very high	739
ACTR2	11.9565	Very high	740		CCT3	6.32437	Very high	740		ERGIC1	5.89058	Very high	740		ARL8B	4.03418	Very high	740
SUMF2	11.9562	Very high	741		SEMA3C	6.32097	Very high	741		SEC11A	5.88993	Very high	741		PTP4A1	4.03406	Very high	741
POLR2A	11.9548	Very high	742		ZFAS1	6.31889	Very high	742		TM9SF3	5.88926	Very high	742		SLC2A4RG	4.03366	Very high	742
CTGF	11.9543	Very high	743		CPNE4	6.31849	Very high	743		MCCC2	5.8883	Very high	743		AFTPH	4.03355	Very high	743
TKT	11.953	Very high	744		FKBP2	6.31513	Very high	744		TOMM5	5.8872	Very high	744		UBE2E3	4.03348	Very high	744
EPN1	11.9524	Very high	745		MLF2	6.3148	Very high	745		IFITM2	5.88581	Very high	745		ATP5PF	4.03332	Very high	745
SLC25A39	11.9506	Very high	746		XXbac-BPG252P9.9	6.31418	Very high	746		MATR3	5.88248	Very high	746		SNRPG	4.0333	Very high	746
TUG1	11.9503	Very high	747		RBM5	6.31125	Very high	747		U2AF2	5.87761	Very high	747		PHF8	4.03324	Very high	747
RSL1D1	11.9488	Very high	748		ACTR2	6.31036	Very high	748		ARF3	5.87651	Very high	748		SEC13	4.03323	Very high	748
UQCRB	11.9488	Very high	749		PDIA4	6.30963	Very high	749		RNF181	5.87546	Very high	749		LRIG1	4.03309	Very high	749
SRSF1	11.9477	Very high	750		LRRC26	6.30911	Very high	750		SARS	5.87305	Very high	750		RYBP	4.03301	Very high	750
FAM129A	11.9471	Very high	751		PTPRF	6.30827	Very high	751		PDLIM5	5.8725	Very high	751		HIPK2	4.03298	Very high	751
ST4	11.9406	Very high	752		FAT1	6.30807	Very high	752		HNRNPA3	5.87242	Very high	752		AP3S1	4.03287	Very high	752
FLOT2	11.9382	Very high	753		PRDX3	6.30744	Very high	753		TMEM147	5.8685	Very high	753		KIAA1191	4.03269	Very high	753
COX7C	11.937	Very high	754		NDUFB10	6.30118	Very high	754		CLTC	5.86839	Very high	754		IL13RA1	4.03267	Very high	754
WBP2	11.9363	Very high	755		SLC25A5	6.3007	Very high	755		HMGB2	5.86825	Very high	755		TMEM263	4.03263	Very high	755
BZW1	11.9363	Very high	756		PJA2	6.29996	Very high	756		WBP2	5.86735	Very high	756		NDUFA6	4.03253	Very high	756
CAPN1	11.9361	Very high	757		NANS	6.29961	Very high	757		COL6A2	5.8668	Very high	757		PRDX4	4.03243	Very high	757
IDH2	11.9361	Very high	758		SERINC5	6.29826	Very high	758		ANP32A	5.86641	Very high	758		VPS28	4.03238	Very high	758
RPL36AL	11.9337	Very high	759		WTAP	6.29795	Very high	759		PSMD2	5.86383	Very high	759		HNRNPA1L2	4.03227	Very high	759
MPC2	11.9326	Very high	760		SH3BGRL	6.29494	Very high	760		MRPL41	5.86372	Very high	760		DDX3X	4.03223	Very high	760
TNFSF10	11.9318	Very high	761		FHL1	6.2946	Very high	761		AHSA1	5.86015	Very high	761		MMUT	4.03221	Very high	761
SYNM	11.9283	Very high	762		MRPL20	6.29419	Very high	762		PGAM1	5.85756	Very high	762		CKS2	4.03214	Very high	762
COPB1	11.9254	Very high	763		C14orf2	6.29139	Very high	763		RAB13	5.85482	Very high	763		PRDX6	4.03211	Very high	763
FUS	11.9245	Very high	764		HSPA9	6.2849	Very high	764		TPM3	5.8537	Very high	764		RPL3	4.03211	Very high	764
YIPF3	11.9233	Very high	765		TBX3	6.28441	Very high	765		AP2S1	5.85044	Very high	765		ZNF664	4.03206	Very high	765
SLC9A3R2	11.9203	Very high	766		ILF3	6.28396	Very high	766		DNAJB1	5.85021	Very high	766		EIF4EBP2	4.03179	Very high	766
HIPK2	11.9195	Very high	767		INADL	6.28306	Very high	767		PUF60	5.84888	Very high	767		CHERP	4.03176	Very high	767
GNAI2	11.9194	Very high	768		TSTD1	6.28242	Very high	768		HNRNPUL1	5.84784	Very high	768		SAP18	4.03173	Very high	768
TAX1BP1	11.9162	Very high	769		NFKBIA	6.28145	Very high	769		SRSF6	5.84761	Very high	769		CCT7	4.03165	Very high	769
TOP2B	11.9133	Very high	770		VDAC2	6.27548	Very high	770		MRPS15	5.84708	Very high	770		ASNS	4.03164	Very high	770
DNAJC3	11.9127	Very high	771		ST6GAL1	6.27477	Very high	771		C6orf62	5.84547	Very high	771		RGPD5	4.0316	Very high	771
VDAC1	11.9126	Very high	772		LARS	6.27132	Very high	772		PGRMC1	5.8448	Very high	772		SUMO2	4.03145	Very high	772
TSPAN13	11.908	Very high	773		PSMD8	6.26604	Very high	773		PCNP	5.84259	Very high	773		TCEAL8	4.0314	Very high	773
NDUFA13	11.9075	Very high	774		LDHB	6.2647	Very high	774		REXO2	5.84252	Very high	774		HSPA8	4.03124	Very high	774
AGRN	11.9056	Very high	775		DDX6	6.26455	Very high	775		STRAP	5.84011	Very high	775		ZMPSTE24	4.03122	Very high	775
ENSA	11.9044	Very high	776		BBX	6.26385	Very high	776		TAF7	5.83934	Very high	776		SDF2L1	4.03095	Very high	776
SPTBN2	11.8976	Very high	777		PSMA7	6.26278	Very high	777		PGLS	5.83562	Very high	777		PSME1	4.03093	Very high	777
HDAC1	11.8965	Very high	778		NFE2L1	6.26269	Very high	778		CSRP1	5.83535	Very high	778		CSNK1E	4.0309	Very high	778
CHD4	11.8959	Very high	779		SNRNP70	6.26064	Very high	779		NOP56	5.83471	Very high	779		UBE2N	4.03079	Very high	779
GPX4	11.895	Very high	780		KIAA1324	6.25943	Very high	780		IK	5.83407	Very high	780		RANBP9	4.03069	Very high	780
SMARCA4	11.8948	Very high	781		GALNT7	6.25934	Very high	781		PPP1R14B	5.83369	Very high	781		TXNL4A	4.03066	Very high	781
DCTN1	11.8937	Very high	782		PAPOLA	6.2589	Very high	782		FAM50A	5.83244	Very high	782		KHDRBS1	4.03054	Very high	782
JUND	11.8925	Very high	783		PUM2	6.25603	Very high	783		FAM127A	5.83137	Very high	783		NBR1	4.03053	Very high	783
CIB1	11.8888	Very high	784		EIF3M	6.25498	Very high	784		LDHB	5.83092	Very high	784		RNF220	4.03052	Very high	784
RUSF1	11.8863	Very high	785		ZCCHC6	6.25408	Very high	785		GABARAPL2	5.83078	Very high	785		AK2	4.03043	Very high	785
NOTCH2	11.8846	Very high	786		LIMCH1	6.25387	Very high	786		NDUFS6	5.82961	Very high	786		RPS2P32	4.03034	Very high	786
TMEM30A	11.8835	Very high	787		TARDBP	6.25326	Very high	787		TMEM9	5.82917	Very high	787		CEP95	4.03017	Very high	787
RNF187	11.8834	Very high	788		ENSA	6.24932	Very high	788		COPZ1	5.82868	Very high	788		EIF2B1	4.03007	Very high	788
SC5D	11.8818	Very high	789		ISCU	6.24889	Very high	789		HN1L	5.82797	Very high	789		RAI1	4.02996	Very high	789
SERINC2	11.8814	Very high	790		PHB2	6.24763	Very high	790		CERS4	5.82125	Very high	790		RAP1B	4.02988	Very high	790
SLC44A2	11.8797	Very high	791		LRRFIP2	6.24683	Very high	791		CREB3L4	5.82044	Very high	791		PSMC1	4.02986	Very high	791
C6orf62	11.8762	Very high	792		RPS27L	6.24595	Very high	792		SLC9A3R1	5.81867	Very high	792		ATP5MF	4.02984	Very high	792
NPY	11.8748	Very high	793		EWSR1	6.24544	Very high	793		PGD	5.8182	Very high	793		IMMT	4.02947	Very high	793
ATP6V0E2	11.8698	Very high	794		DNAJB1	6.24419	Very high	794		HERPUD1	5.81539	Very high	794		CBX3	4.02947	Very high	794
AZIN1	11.8687	Very high	795		TCP1	6.24393	Very high	795		SDC1	5.81533	Very high	795		HOXB13	4.0293	Very high	795
KIAA0100	11.8683	Very high	796		CD47	6.24251	Very high	796		MDH1	5.81521	Very high	796		HEBP1	4.02925	Very high	796
RABL6	11.8658	Very high	797		H2AFV	6.24107	Very high	797		ARL6IP4	5.81256	Very high	797		TMEM123	4.02923	Very high	797
GSPT1	11.8641	Very high	798		SLC39A7	6.24102	Very high	798		VAMP8	5.81045	Very high	798		DAZAP1	4.02923	Very high	798
PDCD4	11.8634	Very high	799		STT3A	6.24056	Very high	799		PPM1G	5.80943	Very high	799		EHF	4.02897	Very high	799
TBC1D9B	11.8618	Very high	800		ATP5O	6.23679	Very high	800		NUDC	5.80232	Very high	800		MRTFB	4.02877	Very high	800
SRP9	11.8595	Very high	801		SORBS1	6.23647	Very high	801		CLSTN1	5.80192	Very high	801		MYL12A	4.02875	Very high	801
TPM3	11.8548	Very high	802		MIR99AHG	6.23624	Very high	802		VPS72	5.8013	Very high	802		ZFP36L1	4.02873	Very high	802
AUF1	11.8544	Very high	803		LITAF	6.23621	Very high	803		USF2	5.79953	Very high	803		EMC4	4.02864	Very high	803
CTDSP2	11.8539	Very high	804		AKT3	6.23426	Very high	804		RPS19BP1	5.79926	Very high	804		ACADVL	4.02855	Very high	804
PRDX3	11.8535	Very high	805		PSME2	6.23381	Very high	805		ANXA7	5.79782	Very high	805		JPT1	4.02847	Very high	805
GNS	11.8505	Very high	806		ATRX	6.23315	Very high	806		SDHB	5.79759	Very high	806		GARRE1	4.02846	Very high	806
VPS51	11.8502	Very high	807		UQCRC2	6.23261	Very high	807		NENF	5.7972	Very high	807		RNH1	4.02841	Very high	807
ANXA2	11.8465	Very high	808		LGALS3BP	6.23143	Very high	808		MAT2A	5.79543	Very high	808		NPRL3	4.02834	Very high	808
PSME1	11.8458	Very high	809		GUK1	6.23028	Very high	809		EIF6	5.79521	Very high	809		MACROH2A1	4.02833	Very high	809
ARHGEF12	11.8457	Very high	810		REEP5	6.22727	Very high	810		USP22	5.79375	Very high	810		LTA4H	4.02827	Very high	810
IGF2R	11.8457	Very high	811		TUG1	6.2271	Very high	811		EIF2AK1	5.79177	Very high	811		SPATS2L	4.02818	Very high	811
GDI1	11.8442	Very high	812		ADH5	6.227	Very high	812		SELENBP1	5.78813	Very high	812		BOLA3	4.02807	Very high	812
PPP1R12B	11.8422	Very high	813		CYB5A	6.22623	Very high	813		RNPS1	5.7859	Very high	813		FNBP1L	4.02794	Very high	813
FLOT1	11.8416	Very high	814		HNRNPUL1	6.22484	Very high	814		FAM210B	5.78463	Very high	814		MPZL1	4.02787	Very high	814
FMOD	11.8416	Very high	815		ACADVL	6.22247	Very high	815		SSR3	5.7843	Very high	815		PTP4A2	4.02782	Very high	815
CRTAP	11.8395	Very high	816		HIST1H4E	6.22046	Very high	816		MRPS26	5.78362	Very high	816		KRT10	4.02756	Very high	816
EEF1B2	11.836	Very high	817		KRTCAP2	6.21722	Very high	817		SNU13	5.78297	Very high	817		HIPK3	4.02722	Very high	817
ATP5E	11.833	Very high	818		GREB1	6.2171	Very high	818		SSRP1	5.78262	Very high	818		SECISBP2	4.02702	Very high	818
LRRC59	11.8322	Very high	819		MAGED1	6.21468	Very high	819		VPS25	5.77673	Very high	819		ATP1A1	4.02674	Very high	819
CLPTM1	11.8279	Very high	820		ARHGAP5	6.2139	Very high	820		BAG6	5.77651	Very high	820		MYL6	4.02643	Very high	820
RNH1	11.8257	Very high	821		EPCAM	6.21088	Very high	821		ALCAM	5.77615	Very high	821		HACD3	4.02642	Very high	821
CCNG1	11.8248	Very high	822		HSPE1	6.20914	Very high	822		PDIA6	5.7747	Very high	822		NCBP2AS2	4.02638	Very high	822
ATP6V0B	11.8241	Very high	823		HIGD2A	6.20846	Very high	823		MRPL20	5.77412	Very high	823		SQLE	4.02623	Very high	823
SETD7	11.8233	Very high	824		CNN3	6.20566	Very high	824		GOT2	5.77271	Very high	824		FTL	4.02611	Very high	824
PSMD8	11.8225	Very high	825		ATP2A2	6.20524	Very high	825		CMPK1	5.77044	Very high	825		NCOR2	4.02609	Very high	825
GPX1	11.8223	Very high	826		ACSL1	6.20453	Very high	826		RBMX	5.76911	Very high	826		TRIP12	4.02598	Very high	826
ADAM15	11.8204	Very high	827		WDR74	6.20309	Very high	827		DPM3	5.76865	Very high	827		RPL23AP82	4.02583	Very high	827
UBR4	11.8187	Very high	828		KPNB1	6.20235	Very high	828		NME3	5.76729	Very high	828		COX20	4.02583	Very high	828
SEC24C	11.8186	Very high	829		MARCKS	6.20214	Very high	829		COL4A2	5.76435	Very high	829		UQCC3	4.02564	Very high	829
C21orf112	11.8169	Very high	830		ODC1	6.20143	Very high	830		GDF15	5.76403	Very high	830		H4C3	4.02534	Very high	830
SUPT5H	11.8148	Very high	831		ZNF207	6.20134	Very high	831		SELENON	5.76254	Very high	831		LEPROT	4.02527	Very high	831
DFNB37	11.8139	Very high	832		SNX1	6.19895	Very high	832		MEA1	5.76059	Very high	832		DNAJB6	4.02513	Very high	832
AKR1A1	11.8139	Very high	833		IFI6	6.19808	Very high	833		COTL1	5.75999	Very high	833		GOLGA2P10	4.02505	Very high	833
ARPC3	11.8124	Very high	834		RBBP4	6.19758	Very high	834		MRPL18	5.75798	Very high	834		STRBP	4.02503	Very high	834
SMARCC1	11.812	Very high	835		TOB1	6.19646	Very high	835		HIGD1A	5.75743	Very high	835		ATXN2L	4.02447	Very high	835
HK1	11.8114	Very high	836		MAZ	6.19183	Very high	836		ELOVL1	5.75382	Very high	836		FKBP9	4.02426	Very high	836
BRK1	11.8113	Very high	837		AFF3	6.19164	Very high	837		C20orf24	5.75248	Very high	837		SNRPD2	4.02418	Very high	837
H2B	11.8078	Very high	838		VCP	6.19129	Very high	838		UBXN6	5.74871	Very high	838		GGA1	4.02391	Very high	838
HNRNPH1	11.8037	Very high	839		ZFAND5	6.19015	Very high	839		PPP3CA	5.74403	Very high	839		RBPJ	4.02379	Very high	839
NDUFA4	11.8019	Very high	840		CLDN3	6.19005	Very high	840		HYOU1	5.74324	Very high	840		RPS2	4.02373	Very high	840
RER1	11.7998	Very high	841		NEDD8	6.18726	Very high	841		TFG	5.74292	Very high	841		PURB	4.02357	Very high	841
NOMO1	11.7935	Very high	842		NFIA	6.18539	Very high	842		DCTN2	5.74136	Very high	842		UBE2Z	4.02347	Very high	842
GUCY1A3	11.7921	Very high	843		TMEM230	6.18336	Very high	843		COL4A1	5.73795	Very high	843		SUZ12	4.02343	Very high	843
C11orf58	11.7918	Very high	844		GDF15	6.18297	Very high	844		MRPL32	5.73378	Very high	844		H2AC20	4.02335	Very high	844
STAT6	11.7899	Very high	845		ZBTB16	6.18155	Very high	845		TAF15	5.73309	Very high	845		DDIT4	4.02334	Very high	845
TMBIM1	11.7898	Very high	846		CTBP1	6.18148	Very high	846		SYPL1	5.7278	Very high	846		PTPN11	4.02331	Very high	846
ARHGAP1	11.7882	Very high	847		HIST4H4	6.18035	Very high	847		ADAR	5.72573	Very high	847		RHOU	4.0233	Very high	847
APMAP	11.7881	Very high	848		BCAP31	6.17894	Very high	848		TMEM106C	5.72296	Very high	848		TMEM184B	4.0233	Very high	848
UQCRC1	11.7825	Very high	849		ANPEP	6.17756	Very high	849		PSMD13	5.7223	Very high	849		C4orf3	4.02329	Very high	849
DPYSL3	11.7781	Very high	850		GPI	6.17677	Very high	850		KHDRBS1	5.7199	Very high	850		RNF149	4.02325	Very high	850
SGSM3	11.776	Very high	851		LAMP1	6.17534	Very high	851		AKT1	5.7196	Very high	851		ECI2	4.02319	Very high	851
LRPAP1	11.7729	Very high	852		NCOR1	6.17365	Very high	852		CLDN4	5.71907	Very high	852		POLR2F	4.02308	Very high	852
PBXIP1	11.7726	Very high	853		UBA1	6.17344	Very high	853		PNRC2	5.71863	Very high	853		SEPTIN2	4.02303	Very high	853
NGRN	11.7724	Very high	854		MTCH1	6.17315	Very high	854		VMP1	5.71777	Very high	854		NKTR	4.02301	Very high	854
DAG1	11.772	Very high	855		RAMP1	6.17291	Very high	855		SNRPD3	5.7162	Very high	855		PTCD3	4.02298	Very high	855
ZFP36L2	11.7706	Very high	856		STAT3	6.17261	Very high	856		MIEN1	5.71289	Very high	856		ATP6V0B	4.02276	Very high	856
PPP1R1B	11.7695	Very high	857		VDAC1	6.17052	Very high	857		TRAPPC1	5.71234	Very high	857		ZSCAN18	4.02258	Very high	857
TIMP1	11.7694	Very high	858		IGF1R	6.17037	Very high	858		HIST1H2AC	5.71046	Very high	858		EIF3J	4.02258	Very high	858
DNAJC10	11.7689	Very high	859		EIF3D	6.17007	Very high	859		RAB6A	5.71026	Very high	859		CALM1	4.02253	Very high	859
ATP6V0C	11.7685	Very high	860		NPTN	6.16776	Very high	860		DPY30	5.70987	Very high	860		TCEA1	4.02232	Very high	860
UBTF	11.767	Very high	861		C7	6.1628	Very high	861		GPS1	5.70885	Very high	861		OCIAD2	4.02182	Very high	861
PALLD	11.7669	Very high	862		ARL6IP1	6.1613	Very high	862		IGFBP4	5.70766	Very high	862		BCLAF1	4.02168	Very high	862
HSPC153	11.7636	Very high	863		HEBP2	6.15927	Very high	863		PSMC5	5.70704	Very high	863		RAB5IF	4.02148	Very high	863
CNP	11.76	Very high	864		ENTPD5	6.15775	Very high	864		WDR45B	5.70242	Very high	864		RPS27L	4.02135	Very high	864
AARS	11.7591	Very high	865		SLC38A2	6.15469	Very high	865		SUCLG1	5.70181	Very high	865		DHCR24	4.02129	Very high	865
MARCKS	11.7586	Very high	866		2025-09-15	6.1542	Very high	866		HNRNPU	5.70118	Very high	866		COX6B1	4.02122	Very high	866
CCT4	11.7574	Very high	867		TMCO1	6.15217	Very high	867		DUS1L	5.69936	Very high	867		THEM5	4.02118	Very high	867
HNRNPDL	11.7564	Very high	868		COPB1	6.15162	Very high	868		EFNA1	5.69276	Very high	868		ITPK1	4.02101	Very high	868
DDX24	11.7556	Very high	869		DDOST	6.15067	Very high	869		CAPZA1	5.69256	Very high	869		DIAPH1	4.02095	Very high	869
PARP1	11.7545	Very high	870		ADAM10	6.1495	Very high	870		SSNA1	5.68792	Very high	870		GLOD4	4.02089	Very high	870
TNRC18	11.7538	Very high	871		ATP11B	6.1465	Very high	871		SLC25A1	5.68231	Very high	871		TARS1	4.02089	Very high	871
TMEM214	11.7528	Very high	872		NBR1	6.14573	Very high	872		PABPN1	5.68228	Very high	872		SUCO	4.02088	Very high	872
ATXN7L3B	11.7524	Very high	873		CHD6	6.14508	Very high	873		TAPBP	5.67898	Very high	873		PPP1R16A	4.02074	Very high	873
NISCH	11.7521	Very high	874		BLOC1S1	6.14486	Very high	874		SH3BGRL3	5.67373	Very high	874		TMEM205	4.02072	Very high	874
CS	11.7515	Very high	875		ACACA	6.14405	Very high	875		STARD7	5.67302	Very high	875		SRI	4.02066	Very high	875
CCDC47	11.7512	Very high	876		NAPA	6.14367	Very high	876		SLC2A4RG	5.6727	Very high	876		IST1	4.02025	Very high	876
TSPYL1	11.7506	Very high	877		FHIT	6.14357	Very high	877		POLDIP2	5.67266	Very high	877		WIPI2	4.02023	Very high	877
AAMP	11.7502	Very high	878		BTG1	6.14339	Very high	878		REEP5	5.67255	Very high	878		ARFGAP3	4.02022	Very high	878
IER2	11.7498	Very high	879		AGR2	6.14316	Very high	879		SCAMP3	5.67039	Very high	879		SPTSSA	4.02017	Very high	879
ARG2	11.7487	Very high	880		GABARAPL2	6.14314	Very high	880		CCT5	5.66946	Very high	880		HSD17B12	4.01986	Very high	880
DHX9	11.7485	Very high	881		HBP1	6.13991	Very high	881		CAPRIN1	5.66789	Very high	881		KCTD3	4.01979	Very high	881
EIF3G	11.7474	Very high	882		ARL6IP4	6.13959	Very high	882		RAD23A	5.66733	Very high	882		VCP	4.01961	Very high	882
H1FX	11.7472	Very high	883		CYB5R3	6.1395	Very high	883		SCARB2	5.66721	Very high	883		KIAA1522	4.01953	Very high	883
PSMD2	11.7465	Very high	884		SAP18	6.13929	Very high	884		ARPC4	5.66703	Very high	884		ZDHHC7	4.0195	Very high	884
CDC37	11.7464	Very high	885		PTTG1IP	6.13855	Very high	885		AURKAIP1	5.66647	Very high	885		ANKRA2	4.01919	Very high	885
ARF5	11.7437	Very high	886		YBX3	6.13682	Very high	886		DNAJC8	5.66513	Very high	886		PNN	4.01912	Very high	886
EPHX1	11.7433	Very high	887		USP22	6.13527	Very high	887		SSB	5.66496	Very high	887		EIF3L	4.0191	Very high	887
SNX1	11.742	Very high	888		CHCHD10	6.13513	Very high	888		MARCKS	5.66338	Very high	888		RTL8C	4.01899	Very high	888
CHMP4B	11.7378	Very high	889		AC009133.15	6.13489	Very high	889		ATP5J	5.66302	Very high	889		SAT2	4.01881	Very high	889
DUS1L	11.7369	Very high	890		FAM35A	6.13106	Very high	890		ATP1B3	5.66168	Very high	890		SLC25A3	4.01836	Very high	890
IRAK1	11.7351	Very high	891		GSPT1	6.12934	Very high	891		COPB1	5.66165	Very high	891		TTC19	4.01836	Very high	891
OGA	11.7346	Very high	892		HM13	6.12859	Very high	892		PRR13	5.66149	Very high	892		PPIAP30	4.01814	Very high	892
CNOT1	11.728	Very high	893		R3HDM2	6.12788	Very high	893		ATPIF1	5.66086	Very high	893		GAR1	4.01813	Very high	893
TMEM141	11.7272	Very high	894		TALDO1	6.12632	Very high	894		EIF4A3	5.6589	Very high	894		TSFM	4.01803	Very high	894
HP1BP3	11.7271	Very high	895		TMBIM1	6.12616	Very high	895		CTDSP1	5.65875	Very high	895		EED	4.01801	Very high	895
DNAJB2	11.727	Very high	896		ERP29	6.12432	Very high	896		AKR1A1	5.65847	Very high	896		RPL21P44	4.01794	Very high	896
RAB1A	11.7266	Very high	897		PET100	6.12376	Very high	897		APOC1	5.65687	Very high	897		COPS9	4.01784	Very high	897
PAPOLA	11.725	Very high	898		RSRP1	6.12206	Very high	898		BASP1	5.65686	Very high	898		BICRA	4.01783	Very high	898
CTBP1	11.7247	Very high	899		COX5A	6.11839	Very high	899		ST14	5.65586	Very high	899		RIC8A	4.01773	Very high	899
CPNE3	11.7246	Very high	900		ATP5D	6.11547	Very high	900		YIF1A	5.65516	Very high	900		COX7B	4.01771	Very high	900
ACHAP	11.7245	Very high	901		YWHAB	6.1147	Very high	901		PSMD8	5.65458	Very high	901		VTI1B	4.01767	Very high	901
GOLGA4	11.7244	Very high	902		SCD	6.11099	Very high	902		RAB10	5.65368	Very high	902		YEATS2	4.01763	Very high	902
TAF7	11.7243	Very high	903		MT1G	6.11057	Very high	903		UBE2E1	5.65151	Very high	903		LSS	4.01758	Very high	903
DKFZp434K0920	11.7241	Very high	904		MAP1B	6.10895	Very high	904		TMEM54	5.65009	Very high	904		DNAJC10	4.01755	Very high	904
ANTXR2	11.7215	Very high	905		N4BP2L2	6.10887	Very high	905		AZIN1	5.64974	Very high	905		SOCS7	4.01752	Very high	905
NPNT	11.7205	Very high	906		KIF5B	6.10886	Very high	906		RNF5	5.64587	Very high	906		USP54	4.01749	Very high	906
TARDBP	11.7194	Very high	907		RAB13	6.10864	Very high	907		KLHDC3	5.64476	Very high	907		AKAP9	4.01728	Very high	907
IQGAP1	11.719	Very high	908		PPP1R12A	6.10375	Very high	908		NAP1L4	5.6445	Very high	908		ZNHIT1	4.01728	Very high	908
CD44	11.7159	Very high	909		SF1	6.1033	Very high	909		PSMC4	5.64443	Very high	909		NPEPPS	4.01727	Very high	909
TPP1	11.7148	Very high	910		PRPF8	6.1029	Very high	910		UBXN1	5.64423	Very high	910		SORL1	4.01699	Very high	910
PDCD6IP	11.7147	Very high	911		TACC1	6.1022	Very high	911		IFITM1	5.64371	Very high	911		ARL6IP4	4.01688	Very high	911
MORF4L1	11.7135	Very high	912		CNOT1	6.10077	Very high	912		LSM4	5.64296	Very high	912		REEP3	4.01688	Very high	912
PUM2	11.7132	Very high	913		H2AFZ	6.10052	Very high	913		PRSS8	5.64202	Very high	913		UBB	4.01682	Very high	913
TP53I11	11.7095	Very high	914		CALCOCO2	6.1003	Very high	914		MKNK2	5.64053	Very high	914		FAM111A	4.01673	Very high	914
U2AF2	11.7069	Very high	915		SPCS1	6.09989	Very high	915		CLPTM1L	5.64029	Very high	915		EFCAB14	4.01654	Very high	915
PACS1	11.7063	Very high	916		SC5D	6.09769	Very high	916		RTN4	5.63799	Very high	916		STEAP1	4.01652	Very high	916
PRDX5	11.705	Very high	917		MDH1	6.09619	Very high	917		PDAP1	5.63582	Very high	917		ANKRD36	4.01641	Very high	917
PABPC4	11.7043	Very high	918		MARS	6.09533	Very high	918		IGFBP5	5.63523	Very high	918		PEA15	4.01629	Very high	918
ANP32A	11.7034	Very high	919		MLEC	6.09459	Very high	919		EMD	5.63361	Very high	919		AHSA2P	4.01581	Very high	919
ITM2C	11.703	Very high	920		IP6K2	6.09403	Very high	920		PARP1	5.63247	Very high	920		NEMF	4.0157	Very high	920
ILK	11.7021	Very high	921		LGALS3	6.09307	Very high	921		POLR2K	5.63132	Very high	921		FOXP1	4.01565	Very high	921
OGT	11.7013	Very high	922		ZC3H11A	6.0917	Very high	922		FKBP3	5.63107	Very high	922		MRPL53	4.01552	Very high	922
PXN	11.7001	Very high	923		SERPINF1	6.09162	Very high	923		CALD1	5.63089	Very high	923		HADHB	4.01548	Very high	923
DDX6	11.6986	Very high	924		TNFSF10	6.09051	Very high	924		SIGMAR1	5.62974	Very high	924		LDHA	4.01527	Very high	924
NPC2	11.6946	Very high	925		LMNA	6.09042	Very high	925		MRPL51	5.62925	Very high	925		CHMP3	4.01522	Very high	925
FAM134A	11.6919	Very high	926		RAB2A	6.08956	Very high	926		PSMA1	5.62683	Very high	926		PHF2	4.01522	Very high	926
H2AFY	11.6903	Very high	927		LAMTOR5	6.08746	Very high	927		PPT1	5.62501	Very high	927		DDX47	4.01513	Very high	927
ARPC4	11.6897	Very high	928		SDCBP	6.0858	Very high	928		GGCT	5.62439	Very high	928		CCDC28A	4.01511	Very high	928
RBBP4	11.6896	Very high	929		SCAF11	6.08506	Very high	929		CYB561	5.62313	Very high	929		DNAJA1	4.01484	Very high	929
GOT2	11.6894	Very high	930		KHSRP	6.08442	Very high	930		PABPC4	5.62288	Very high	930		EIF1AX	4.01457	Very high	930
PRO1073	11.689	Very high	931		PPP2R4	6.08277	Very high	931		RRBP1	5.6197	Very high	931		SRRT	4.01457	Very high	931
IRF2BP2	11.6878	Very high	932		ATP6V0B	6.0827	Very high	932		NFE2L1	5.61957	Very high	932		ENTPD6	4.01453	Very high	932
PRPF6	11.6876	Very high	933		FXR1	6.0827	Very high	933		SARNP	5.61932	Very high	933		HDAC1	4.01436	Very high	933
TADA3	11.687	Very high	934		TUSC3	6.08158	Very high	934		UBE2M	5.61912	Very high	934		EEF1G	4.01418	Very high	934
CCT5	11.6856	Very high	935		HADHB	6.08115	Very high	935		RAB11B	5.61911	Very high	935		SLC38A10	4.01418	Very high	935
COX6B1	11.6851	Very high	936		ANP32B	6.0794	Very high	936		CLDN7	5.61799	Very high	936		IRX3	4.01407	Very high	936
COX8A	11.6811	Very high	937		ACTR3	6.07893	Very high	937		OCIAD1	5.61593	Very high	937		RNF103	4.01406	Very high	937
PLEKHB2	11.6794	Very high	938		PIK3R1	6.07826	Very high	938		SPINT1	5.61393	Very high	938		ALDH2	4.01393	Very high	938
MKRN1	11.6783	Very high	939		PTPRS	6.07721	Very high	939		GBAS	5.61324	Very high	939		NPM1	4.0138	Very high	939
ACO2	11.6772	Very high	940		GOLGA2	6.07611	Very high	940		PKN1	5.61265	Very high	940		ANKHD1	4.01375	Very high	940
KIF5C	11.6772	Very high	941		CSNK2B	6.07562	Very high	941		MRFAP1L1	5.60952	Very high	941		PIP4K2B	4.01367	Very high	941
LAMC1	11.6769	Very high	942		LMAN1	6.07549	Very high	942		SRRT	5.6092	Very high	942		HMGN1	4.01343	Very high	942
TAF15	11.6769	Very high	943		CFLAR	6.07289	Very high	943		GRHPR	5.60846	Very high	943		RAB35	4.01338	Very high	943
PICALM	11.6767	Very high	944		RBM4	6.07001	Very high	944		PFN2	5.60697	Very high	944		CNP	4.01329	Very high	944
RBM3	11.6752	Very high	945		TMED3	6.06949	Very high	945		TPD52L2	5.60605	Very high	945		TBRG1	4.01317	Very high	945
CCNG2	11.6752	Very high	946		UGDH	6.06519	Very high	946		NPC2	5.60501	Very high	946		ILF2	4.01302	Very high	946
AFDN	11.675	Very high	947		TMED9	6.06306	Very high	947		CYB5R3	5.60458	Very high	947		CUX1	4.01289	Very high	947
IGF1R	11.6728	Very high	948		DSP	6.06278	Very high	948		SLC25A3	5.60314	Very high	948		RPS29	4.01287	Very high	948
FDH	11.6724	Very high	949		HNRNPR	6.06125	Very high	949		PQBP1	5.60301	Very high	949		H2AZ2	4.01273	Very high	949
SSU72	11.6715	Very high	950		SRSF3	6.06098	Very high	950		HLA-DPB1	5.6019	Very high	950		GOLGA8S	4.01264	Very high	950
PJA2	11.6715	Very high	951		ADI1	6.06068	Very high	951		RNF10	5.60064	Very high	951		SHROOM3	4.01258	Very high	951
CYFIP1	11.6696	Very high	952		RARRES2	6.06065	Very high	952		SAP18	5.59936	Very high	952		SPON2	4.01258	Very high	952
SMARCD2	11.6672	Very high	953		RAB5B	6.05966	Very high	953		FBXW5	5.59921	Very high	953		TGOLN2	4.01257	Very high	953
SLC35E1	11.6671	Very high	954		MDM2	6.05942	Very high	954		CSNK1D	5.59902	Very high	954		LIMCH1	4.01227	Very high	954
WASF2	11.6668	Very high	955		METTL9	6.05908	Very high	955		STEAP2	5.59786	Very high	955		IFITM3	4.01202	Very high	955
OGDH	11.6658	Very high	956		UBAP2L	6.0583	Very high	956		C6orf48	5.5978	Very high	956		CNOT2	4.01187	Very high	956
NDRG3	11.6637	Very high	957		FAM129A	6.05729	Very high	957		COX7B	5.59465	Very high	957		NEURL1B	4.01157	Very high	957
RAN	11.6628	Very high	958		SAR1B	6.05619	Very high	958		TMEM259	5.59298	Very high	958		CKS1B	4.01155	Very high	958
H2AFV	11.6614	Very high	959		PPP1CC	6.05616	Very high	959		SDHA	5.58998	Very high	959		GORASP2	4.01154	Very high	959
RBM4	11.661	Very high	960		BRD2	6.05604	Very high	960		RBBP7	5.58954	Very high	960		CAMLG	4.01138	Very high	960
CPD	11.6609	Very high	961		MGEA5	6.05598	Very high	961		GRK2	5.58763	Very high	961		TXNDC5	4.01101	Very high	961
LRRFIP1	11.6608	Very high	962		COL4A2	6.05469	Very high	962		DBNL	5.58729	Very high	962		H2BC13	4.01093	Very high	962
RBMX	11.6601	Very high	963		LENG8	6.05336	Very high	963		DHX9	5.58161	Very high	963		SELENOK	4.0107	Very high	963
TRPV6	11.6586	Very high	964		SRSF9	6.05181	Very high	964		RAD21	5.58105	Very high	964		NIBAN2	4.01069	Very high	964
RPL18A	11.6585	Very high	965		CERS2	6.05163	Very high	965		PAIP2	5.58034	Very high	965		RDH11	4.01029	Very high	965
DFNA28	11.6579	Very high	966		FBXL5	6.05064	Very high	966		SERBP1	5.57998	Very high	966		ILRUN	4.01024	Very high	966
RAB6A	11.6576	Very high	967		SRSF11	6.05052	Very high	967		CCDC47	5.57988	Very high	967		RNF114	4.0101	Very high	967
CRAT	11.6573	Very high	968		COPE	6.05016	Very high	968		CALU	5.57986	Very high	968		PPIA	4.0101	Very high	968
TCEAL4	11.6564	Very high	969		AKAP13	6.04873	Very high	969		CREG1	5.57972	Very high	969		RPS4Y2	4.01009	Very high	969
CERS4	11.6563	Very high	970		DNAJC10	6.04853	Very high	970		CLPTM1	5.57949	Very high	970		TSPYL4	4.00985	Very high	970
JTB	11.6556	Very high	971		C8orf59	6.04733	Very high	971		GNAI2	5.5775	Very high	971		WDR1	4.00984	Very high	971
GHITM	11.6554	Very high	972		C6orf62	6.0473	Very high	972		CTSH	5.57467	Very high	972		POTEG	4.00984	Very high	972
RNPS1	11.6534	Very high	973		IGFBP4	6.04642	Very high	973		POMP	5.57346	Very high	973		DDX1	4.00963	Very high	973
NRD1	11.6526	Very high	974		TOMM20	6.04339	Very high	974		C1QB	5.57314	Very high	974		RAD23B	4.00959	Very high	974
CCT6A	11.6508	Very high	975		CERS4	6.04291	Very high	975		DDIT4	5.57291	Very high	975		NOP56	4.00952	Very high	975
FAM174B	11.6485	Very high	976		AKT1	6.04154	Very high	976		UBE2D3	5.57185	Very high	976		PTRH2	4.00927	Very high	976
GPR107	11.6481	Very high	977		COMMD6	6.04126	Very high	977		THOC7	5.57047	Very high	977		TMEM258	4.00914	Very high	977
PPT1	11.6473	Very high	978		CHMP3	6.03997	Very high	978		CCDC124	5.56688	Very high	978		MRPL32	4.00913	Very high	978
RAD21	11.6472	Very high	979		SEL1L	6.03955	Very high	979		SHISA5	5.56661	Very high	979		PDPK1	4.00902	Very high	979
APEX1	11.6445	Very high	980		BAG6	6.03897	Very high	980		NME1	5.56618	Very high	980		HK2	4.00898	Very high	980
HEBP2	11.6438	Very high	981		PDE4D	6.03886	Very high	981		DHRS3	5.5659	Very high	981		NDUFA3	4.00876	Very high	981
STIP1	11.6428	Very high	982		SORBS2	6.03823	Very high	982		EIF2A	5.56342	Very high	982		ODC1	4.00871	Very high	982
RALY	11.6402	Very high	983		COL6A3	6.03794	Very high	983		SRSF7	5.56342	Very high	983		BRD1	4.00858	Very high	983
DDAH1	11.6385	Very high	984		UBE3A	6.03741	Very high	984		SUMF2	5.56173	Very high	984		WWC1	4.00849	Very high	984
UQCRQ	11.6375	Very high	985		SDF4	6.0367	Very high	985		ATP5F1	5.56111	Very high	985		TXNDC17	4.00837	Very high	985
FLNC	11.6354	Very high	986		IDH2	6.03575	Very high	986		HMGB1	5.55619	Very high	986		COX5A	4.00832	Very high	986
BTG1	11.635	Very high	987		NDUFA1	6.03487	Very high	987		MGST2	5.55523	Very high	987		LINC00674	4.00823	Very high	987
HIST2H2AA3	11.6347	Very high	988		ANP32A	6.03271	Very high	988		RGS10	5.55483	Very high	988		PCBD1	4.0078	Very high	988
CHMP3	11.6346	Very high	989		VPS28	6.03203	Very high	989		SELENOH	5.55359	Very high	989		CLIP1	4.00775	Very high	989
ARHCL1	11.6346	Very high	990		MAP4	6.03176	Very high	990		CNPY3	5.55133	Very high	990		GNAQ	4.00768	Very high	990
CDC42BPB	11.6336	Very high	991		APEX1	6.03115	Very high	991		CTNND1	5.5511	Very high	991		MCM7	4.00766	Very high	991
SSRP1	11.6325	Very high	992		ZG16B	6.02936	Very high	992		NDFIP1	5.55053	Very high	992		UIMC1	4.00757	Very high	992
HIST1H2AC	11.6324	Very high	993		SYPL1	6.02931	Very high	993		MTPN	5.55043	Very high	993		IFT57	4.00755	Very high	993
NET1	11.6323	Very high	994		CAMKK2	6.02659	Very high	994		PRKAR1A	5.54931	Very high	994		ERRFI1	4.00754	Very high	994
UBXN4	11.6323	Very high	995		TROVE2	6.02601	Very high	995		RHBDD2	5.54907	Very high	995		FAM177A1	4.00749	Very high	995
ITGB5	11.6322	Very high	996		C19orf48	6.026	Very high	996		YWHAH	5.54872	Very high	996		GALNT7	4.00734	Very high	996
NEO1	11.631	Very high	997		PTK2	6.02505	Very high	997		TCEAL4	5.54832	Very high	997		RUFY1	4.00734	Very high	997
SLC7A8	11.6308	Very high	998		WNK1	6.02464	Very high	998		COL6A1	5.54801	Very high	998		SRSF7	4.00725	Very high	998
C1R	11.6296	Very high	999		ZNF91	6.02359	Very high	999		TUBA1C	5.54627	Very high	999		MRPL43	4.00713	Very high	999
C6orf89	11.6294	Very high	1000		RAB1B	6.023	Very high	1000		STT3B	5.54186	Very high	1000		STAG3L1	4.0071	Very high	1000
PRO1474	11.6279	Very high	1001		SUMO1	6.02207	Very high	1001		LTBR	5.54175	Very high	1001		CARS2	4.007	Very high	1001
HSPA1B	11.6278	Very high	1002		ADD1	6.02175	Very high	1002		RGS2	5.54174	Very high	1002		ZNF275	4.00691	Very high	1002
TM7SF2	11.6265	Very high	1003		PSMB3	6.0189	Very high	1003		SEC13	5.5386	Very high	1003		JUND	4.00667	Very high	1003
ACSS1	11.6248	Very high	1004		PTEN	6.01823	Very high	1004		HOMER2	5.53798	Very high	1004		CENPX	4.0065	Very high	1004
PUF60	11.6246	Very high	1005		EIF3I	6.01732	Very high	1005		LSR	5.53632	Very high	1005		TSG101	4.00643	Very high	1005
IMPAD1	11.6236	Very high	1006		ANXA1	6.01729	Very high	1006		LCP1	5.5361	Very high	1006		COMMD3	4.00636	Very high	1006
GREB1	11.6234	Very high	1007		DDX24	6.01592	Very high	1007		FIBP	5.53434	Very high	1007		PAFAH1B1	4.00609	Very high	1007
PSMD13	11.6223	Very high	1008		XPO1	6.01133	Very high	1008		AGTRAP	5.53393	Very high	1008		NDUFAB1	4.00595	Very high	1008
FAM168B	11.6223	Very high	1009		SLC30A4	6.01127	Very high	1009		G6PC3	5.53234	Very high	1009		NDUFB11	4.00582	Very high	1009
UNC13B	11.6214	Very high	1010		FOXP1	6.01033	Very high	1010		C9orf16	5.53083	Very high	1010		PRCP	4.00576	Very high	1010
CKAP4	11.6214	Very high	1011		CLK1	6.00974	Very high	1011		LAMTOR5	5.5307	Very high	1011		SPIDR	4.00567	Very high	1011
ZC3H11A	11.619	Very high	1012		C6orf48	6.00616	Very high	1012		ATP6V0E2	5.5303	Very high	1012		SRRM1	4.00536	Very high	1012
PITPNA	11.6172	Very high	1013		C19orf53	6.00513	Very high	1013		SLC3A2	5.52963	Very high	1013		RBBP6	4.0049	Very high	1013
DNAJA1	11.6163	Very high	1014		TJP1	6.00349	Very high	1014		ARPC1B	5.52823	Very high	1014		GMPR2	4.00486	Very high	1014
DMXL1	11.6154	Very high	1015		HN1L	6.00127	Very high	1015		TIMM23	5.5282	Very high	1015		EIF4A3	4.00465	Very high	1015
SRCAP	11.6151	Very high	1016		GSTP1	5.99956	Very high	1016		IFNGR2	5.52729	Very high	1016		KRT8	4.00452	Very high	1016
SH3BP4	11.615	Very high	1017		CDV3	5.9992	Very high	1017		BTG2	5.52708	Very high	1017		MRPL58	4.00445	Very high	1017
CLTA	11.6141	Very high	1018		TXNDC5	5.99761	Very high	1018		TOB1	5.52444	Very high	1018		PTDSS1	4.00444	Very high	1018
USP7	11.6134	Very high	1019		RP11-703G6.1	5.99472	Very high	1019		TAX1BP1	5.52226	Very high	1019		WDR90	4.0044	Very high	1019
ILF2	11.6129	Very high	1020		FBL	5.99461	Very high	1020		SSBP1	5.52121	Very high	1020		SNRNP200	4.00418	Very high	1020
FAAH	11.6122	Very high	1021		NARS	5.99336	Very high	1021		VEGFA	5.5195	Very high	1021		SEMA4C	4.00398	Very high	1021
SERPING1	11.6117	Very high	1022		NPNT	5.99272	Very high	1022		PLXNB2	5.51921	Very high	1022		CEBPB	4.00378	Very high	1022
FBXW5	11.611	Very high	1023		CPNE3	5.99234	Very high	1023		PLOD1	5.51904	Very high	1023		SLC37A3	4.00367	Very high	1023
ARFIP2	11.6101	Very high	1024		MXRA7	5.99218	Very high	1024		KPNB1	5.51872	Very high	1024		C12orf57	4.00348	Very high	1024
TP53INP1	11.6088	Very high	1025		TC2N	5.9913	Very high	1025		RANBP1	5.51779	Very high	1025		RAB10	4.00331	Very high	1025
STARD7	11.6079	Very high	1026		SLMAP	5.99064	Very high	1026		AP1S1	5.51778	Very high	1026		COPB2	4.00326	Very high	1026
C1S	11.6067	Very high	1027		STAT1	5.98997	Very high	1027		ATP2A2	5.51772	Very high	1027		SCFD1	4.00318	Very high	1027
SF3A1	11.6014	Very high	1028		2025-09-09	5.98724	Very high	1028		ATF6B	5.51739	Very high	1028		CAPRIN1	4.00312	Very high	1028
DCAF7	11.5988	Very high	1029		CTDSP1	5.98687	Very high	1029		AQP3	5.51592	Very high	1029		PLAAT5	4.00311	Very high	1029
NEFH	11.5983	Very high	1030		U2SURP	5.98674	Very high	1030		NDUFB3	5.51539	Very high	1030		C5orf15	4.00307	Very high	1030
RTN3	11.5981	Very high	1031		PLEC	5.98655	Very high	1031		TMEM230	5.51354	Very high	1031		NME1	4.00304	Very high	1031
PHB	11.5979	Very high	1032		ECH1	5.9864	Very high	1032		ESD	5.51285	Very high	1032		TOR3A	4.00302	Very high	1032
PAK4	11.5978	Very high	1033		TSPYL1	5.98511	Very high	1033		UBE2V1	5.5105	Very high	1033		KMT2A	4.003	Very high	1033
STAT1	11.5977	Very high	1034		IK	5.98414	Very high	1034		ATP6V0D1	5.50921	Very high	1034		ADGRG1	4.0029	Very high	1034
ZFAND5	11.5952	Very high	1035		HUWE1	5.98399	Very high	1035		ALYREF	5.50914	Very high	1035		KRTCAP3	4.00287	Very high	1035
PSMC5	11.5943	Very high	1036		PPP6R3	5.98382	Very high	1036		HMGN3	5.50899	Very high	1036		FNTA	4.00284	Very high	1036
STAU1	11.5942	Very high	1037		DCAF8	5.98327	Very high	1037		PSMD7	5.50822	Very high	1037		NRDC	4.00283	Very high	1037
MGAT1	11.5919	Very high	1038		MYBPC1	5.98298	Very high	1038		SNRPN	5.50648	Very high	1038		CTNNA1	4.0023	Very high	1038
HADHB	11.5912	Very high	1039		DDB1	5.9826	Very high	1039		NDUFS2	5.50566	Very high	1039		H2AC15	4.00216	Very high	1039
MYDGF	11.5911	Very high	1040		TGOLN2	5.98178	Very high	1040		MRPL15	5.50552	Very high	1040		MRPL57	4.00199	Very high	1040
HNRNPUL2	11.5908	Very high	1041		SMAD2	5.98102	Very high	1041		TRA2B	5.50494	Very high	1041		PSMD1	4.00189	Very high	1041
UBQLN1	11.59	Very high	1042		CAPZA2	5.97885	Very high	1042		CKAP4	5.50379	Very high	1042		MCCC1	4.00184	Very high	1042
PA2G4	11.5873	Very high	1043		TCF12	5.97685	Very high	1043		SUMO3	5.50356	Very high	1043		TSPAN1	4.00183	Very high	1043
DNAJB1	11.585	Very high	1044		HLA-DPA1	5.97666	Very high	1044		TIMM17B	5.50219	Very high	1044		PYCR1	4.0017	Very high	1044
NCKAP1	11.5836	Very high	1045		CLIC4	5.97578	Very high	1045		FAM129B	5.50208	Very high	1045		PSMB6	4.00148	Very high	1045
ARL1	11.5832	Very high	1046		CCPG1	5.97405	Very high	1046		TMEM50A	5.50124	Very high	1046		EIF2AK1	4.00132	Very high	1046
YBX3	11.5792	Very high	1047		HADHA	5.97307	Very high	1047		RNF187	5.50095	Very high	1047		CASP9	4.0011	Very high	1047
ADIPOR1	11.5786	Very high	1048		BPTF	5.97024	Very high	1048		ARCN1	5.49777	Very high	1048		PREPL	4.00103	Very high	1048
TMEM230	11.5781	Very high	1049		TMEM258	5.96906	Very high	1049		LUM	5.49762	Very high	1049		SNX12	4.001	Very high	1049
MXD4	11.5764	Very high	1050		HIPK3	5.96899	Very high	1050		SPP1	5.4943	Very high	1050		DCXR	4.00083	Very high	1050
EIF5	11.5748	Very high	1051		CHD3	5.9686	Very high	1051		CNN3	5.49414	Very high	1051		C1orf122	4.00058	Very high	1051
2025-09-15	11.5744	Very high	1052		AAMP	5.96715	Very high	1052		TMEM205	5.49396	Very high	1052		UBALD2	4.00029	Very high	1052
KRT19	11.5743	Very high	1053		LMO7	5.96633	Very high	1053		OAZ2	5.49268	Very high	1053		TIMM13	4.00028	Very high	1053
GATA2	11.5738	Very high	1054		TTC6	5.9662	Very high	1054		ENTPD6	5.48838	Very high	1054		CEP20	4.00024	Very high	1054
PRO2507	11.5729	Very high	1055		TIMP2	5.965	Very high	1055		MRPL36	5.48639	Very high	1055		ARGLU1	4.00023	Very high	1055
COL6A1	11.5725	Very high	1056		TSPAN3	5.96418	Very high	1056		NDUFC2	5.48527	Very high	1056		TPM3	4.00022	Very high	1056
KHDRBS1	11.5719	Very high	1057		ARFGAP3	5.96374	Very high	1057		SRSF2	5.48499	Very high	1057		RARS1	4.0002	Very high	1057
PTPRN2	11.5711	Very high	1058		DYNC1H1	5.96363	Very high	1058		CSTB	5.48442	Very high	1058		DDT	4.00007	Very high	1058
LTBR	11.5705	Very high	1059		JTB	5.96289	Very high	1059		PDCD6	5.48441	Very high	1059		THOC3	3.99992	Very high	1059
ATP5L	11.57	Very high	1060		SURF4	5.96267	Very high	1060		RAB25	5.47535	Very high	1060		SRSF1	3.99984	Very high	1060
AKT2	11.5695	Very high	1061		PNKD	5.96245	Very high	1061		REPIN1	5.47451	Very high	1061		GRB2	3.99984	Very high	1061
SAP18	11.5694	Very high	1062		AK2	5.96153	Very high	1062		NFIX	5.47443	Very high	1062		SSRP1	3.99982	Very high	1062
ALDH9A1	11.568	Very high	1063		RABAC1	5.96115	Very high	1063		ECI2	5.47432	Very high	1063		TM2D1	3.99978	Very high	1063
TMEM6	11.5677	Very high	1064		LRBA	5.96088	Very high	1064		ENSA	5.4741	Very high	1064		ADD1	3.99965	Very high	1064
EPAS1	11.5669	Very high	1065		RBM8A	5.95992	Very high	1065		PMF1	5.47308	Very high	1065		SMS	3.99955	Very high	1065
SPCS3	11.5663	Very high	1066		NFIC	5.9598	Very high	1066		TMEM165	5.47134	Very high	1066		KRAS	3.9995	Very high	1066
MAP2K2	11.5656	Very high	1067		TPM3	5.95878	Very high	1067		DDRGK1	5.47124	Very high	1067		EIF3M	3.99933	Very high	1067
SLC12A2	11.565	Very high	1068		UQCRB	5.95857	Very high	1068		AP1M2	5.46875	Very high	1068		TRA2B	3.99933	Very high	1068
UQCRC2	11.5648	Very high	1069		NOP10	5.95817	Very high	1069		FAM32A	5.46814	Very high	1069		ABHD17C	3.99919	Very high	1069
TMEM259	11.5624	Very high	1070		TMEM205	5.95647	Very high	1070		DYNLRB1	5.46689	Very high	1070		PMVK	3.99906	Very high	1070
BCL2L1	11.5624	Very high	1071		MKLN1	5.9553	Very high	1071		KHSRP	5.46556	Very high	1071		SSBP1	3.99906	Very high	1071
EIF3F	11.5617	Very high	1072		CNIH1	5.95521	Very high	1072		SUB1	5.4653	Very high	1072		HPRT1	3.99897	Very high	1072
GLMP	11.56	Very high	1073		COL6A1	5.95357	Very high	1073		DNPH1	5.46466	Very high	1073		RAB3IP	3.99892	Very high	1073
TMC4	11.5564	Very high	1074		VWA1	5.95327	Very high	1074		NFKBIA	5.46319	Very high	1074		SMIM14	3.99887	Very high	1074
LRBA	11.5556	Very high	1075		RAB6A	5.95254	Very high	1075		RAB2A	5.46281	Very high	1075		C15orf61	3.99879	Very high	1075
SLC3A2	11.5539	Very high	1076		MMP2	5.95122	Very high	1076		CCNG1	5.4622	Very high	1076		SRSF10	3.99874	Very high	1076
LIMCH1	11.5526	Very high	1077		SLC1A5	5.94844	Very high	1077		MRPS18B	5.46137	Very high	1077		UBE2I	3.9987	Very high	1077
BCLAF1	11.5525	Very high	1078		TMEM14C	5.94829	Very high	1078		PYGB	5.46048	Very high	1078		EIF5	3.99857	Very high	1078
ARSD	11.5516	Very high	1079		CLDN4	5.94744	Very high	1079		CLTB	5.45983	Very high	1079		SF3B1	3.99828	Very high	1079
GPAA1	11.5499	Very high	1080		SHFM1	5.94707	Very high	1080		KARS	5.45842	Very high	1080		SNHG12	3.99827	Very high	1080
DCAF11	11.5497	Very high	1081		AKAP9	5.94674	Very high	1081		MRPL37	5.45729	Very high	1081		CYFIP1	3.99821	Very high	1081
WNK1	11.5489	Very high	1082		RNF13	5.94664	Very high	1082		NELFCD	5.45681	Very high	1082		HSF1	3.99814	Very high	1082
ELL2	11.5466	Very high	1083		MPRIP	5.94617	Very high	1083		MAPRE1	5.4564	Very high	1083		USO1	3.99808	Very high	1083
C4orf3	11.5465	Very high	1084		TRA2B	5.94518	Very high	1084		TMEM179B	5.4562	Very high	1084		TCEAL3	3.99802	Very high	1084
HEXB	11.546	Very high	1085		ATP6V1F	5.94507	Very high	1085		EIF2S2	5.45527	Very high	1085		PRKAR2A	3.9979	Very high	1085
PAICS	11.546	Very high	1086		YME1L1	5.94446	Very high	1086		AMACR	5.45411	Very high	1086		PFDN2	3.99783	Very high	1086
TMEM50A	11.5458	Very high	1087		HEXB	5.94348	Very high	1087		C9orf78	5.45347	Very high	1087		RABGAP1	3.99773	Very high	1087
YME1L1	11.5455	Very high	1088		AZIN1	5.94259	Very high	1088		STT3A	5.45182	Very high	1088		ZNHIT3	3.99772	Very high	1088
DCN	11.5453	Very high	1089		COX7A2L	5.9425	Very high	1089		RCC2	5.45119	Very high	1089		SMARCC2	3.99769	Very high	1089
PLOD1	11.5445	Very high	1090		VPS13B	5.94119	Very high	1090		SLC44A2	5.451	Very high	1090		PODXL	3.99768	Very high	1090
SUMO2	11.5443	Very high	1091		RAD21	5.94005	Very high	1091		TUBA1A	5.45084	Very high	1091		PIGT	3.9976	Very high	1091
INTS1	11.5436	Very high	1092		HECTD1	5.93766	Very high	1092		PRELID1	5.4468	Very high	1092		KXD1	3.99743	Very high	1092
B4GALT1	11.5411	Very high	1093		RSL1D1	5.9367	Very high	1093		BABAM1	5.44655	Very high	1093		ITM2B	3.99732	Very high	1093
SYPL1	11.5399	Very high	1094		NCOR2	5.93367	Very high	1094		MRPS21	5.44601	Very high	1094		MSH6	3.99722	Very high	1094
REPIN1	11.5396	Very high	1095		EIF5	5.9334	Very high	1095		MAL2	5.44522	Very high	1095		PPA1	3.99717	Very high	1095
COL4A1	11.5379	Very high	1096		APRT	5.9334	Very high	1096		NDUFS4	5.44308	Very high	1096		TDP2	3.99711	Very high	1096
SRSF9	11.5351	Very high	1097		LAMTOR4	5.93313	Very high	1097		LARP1	5.44116	Very high	1097		VEZF1	3.9971	Very high	1097
PCYOX1	11.5346	Very high	1098		PYGB	5.93234	Very high	1098		ASNA1	5.44054	Very high	1098		KTN1	3.99694	Very high	1098
GPT2	11.5345	Very high	1099		FDFT1	5.93201	Very high	1099		CPNE3	5.4401	Very high	1099		COPS3	3.9969	Very high	1099
FLJ21047	11.5344	Very high	1100		ADAR	5.93024	Very high	1100		ZNF664	5.43996	Very high	1100		CALD1	3.99677	Very high	1100
LRPPRC	11.5342	Very high	1101		FAM120A	5.93012	Very high	1101		ISG15	5.4397	Very high	1101		PITPNA	3.99672	Very high	1101
VEGFA	11.5338	Very high	1102		TNRC18	5.9289	Very high	1102		PDXDC1	5.43891	Very high	1102		RGS10	3.99655	Very high	1102
PABP2	11.5316	Very high	1103		SMG1	5.92803	Very high	1103		PTGR1	5.43801	Very high	1103		PDCD4	3.99645	Very high	1103
PCA3	11.5303	Very high	1104		AKR1A1	5.92728	Very high	1104		TNFSF10	5.43615	Very high	1104		EXOC7	3.99625	Very high	1104
ANXA7	11.5293	Very high	1105		ITM2C	5.92725	Very high	1105		ARL2	5.43555	Very high	1105		SS18L2	3.99612	Very high	1105
UAP1	11.5291	Very high	1106		PLPP5	5.9262	Very high	1106		HSF1	5.43517	Very high	1106		ZFP62	3.99596	Very high	1106
SNX17	11.5286	Very high	1107		AFF4	5.9259	Very high	1107		MSN	5.43511	Very high	1107		CXXC5	3.99595	Very high	1107
SORL1	11.5283	Very high	1108		EPHX1	5.92502	Very high	1108		ARF6	5.43476	Very high	1108		SNRPB2	3.99594	Very high	1108
TAGLN2	11.5276	Very high	1109		RAB18	5.92468	Very high	1109		CPNE1	5.43474	Very high	1109		FARSB	3.99555	Very high	1109
LSR	11.5275	Very high	1110		PSMA2	5.92456	Very high	1110		PYURF	5.43159	Very high	1110		EMC10	3.99542	Very high	1110
ALDH3A2	11.5251	Very high	1111		DDR1	5.92347	Very high	1111		EEF1A2	5.43032	Very high	1111		GATD3A	3.9953	Very high	1111
RAB10	11.5241	Very high	1112		LINC00493	5.92345	Very high	1112		FLNA	5.42575	Very high	1112		JUN	3.99527	Very high	1112
MAL2	11.5239	Very high	1113		IQGAP1	5.92291	Very high	1113		TMEM109	5.42096	Very high	1113		NAMPT	3.99515	Very high	1113
SZRD1	11.5239	Very high	1114		GHITM	5.92262	Very high	1114		TRIB1	5.41661	Very high	1114		WDR83OS	3.99473	Very high	1114
F11R	11.5233	Very high	1115		RBM25	5.92213	Very high	1115		SNX17	5.41646	Very high	1115		NRBP2	3.99463	Very high	1115
MCFD2	11.5198	Very high	1116		SMARCA2	5.92094	Very high	1116		NCSTN	5.41594	Very high	1116		KLF6	3.99455	Very high	1116
PRKDC	11.5197	Very high	1117		KIAA0368	5.92076	Very high	1117		SPCS2	5.41524	Very high	1117		HES1	3.99452	Very high	1117
NARS	11.5194	Very high	1118		PRR13	5.92064	Very high	1118		UBE2Z	5.41512	Very high	1118		ATXN2	3.99448	Very high	1118
SSFA1	11.5191	Very high	1119		PTRF	5.91991	Very high	1119		ABHD11	5.41504	Very high	1119		AK4	3.99447	Very high	1119
TMEM9	11.5189	Very high	1120		ARF3	5.91971	Very high	1120		NDUFA6	5.40933	Very high	1120		MFN2	3.99426	Very high	1120
SNRPB	11.516	Very high	1121		MTPN	5.91752	Very high	1121		COX17	5.40786	Very high	1121		GUCY1A1	3.99425	Very high	1121
SMARCC2	11.5156	Very high	1122		PCSK7	5.91741	Very high	1122		CTSA	5.4077	Very high	1122		RPA1	3.9941	Very high	1122
TM4SF8	11.5138	Very high	1123		KMT2E	5.91737	Very high	1123		THRAP3	5.40466	Very high	1123		CREB3L4	3.994	Very high	1123
ARL6IP4	11.5134	Very high	1124		TXNDC15	5.9163	Very high	1124		ALDH9A1	5.40321	Very high	1124		KLHDC10	3.99399	Very high	1124
POLD2	11.5131	Very high	1125		TMED7	5.91558	Very high	1125		ZMAT2	5.40296	Very high	1125		MAFG	3.99393	Very high	1125
DNAJC5	11.5129	Very high	1126		SOAT1	5.91349	Very high	1126		UBXN4	5.40179	Very high	1126		RASD1	3.99387	Very high	1126
CDK5RAP3	11.5116	Very high	1127		DYNC1I2	5.9113	Very high	1127		SEC11C	5.40173	Very high	1127		KDSR	3.99384	Very high	1127
TOM1L2	11.5095	Very high	1128		PPP2R1A	5.91126	Very high	1128		CSNK1A1	5.40106	Very high	1128		FOXJ3	3.99379	Very high	1128
RAD23A	11.5083	Very high	1129		PNISR	5.9109	Very high	1129		RPS29	5.39953	Very high	1129		ARPC5L	3.99362	Very high	1129
CTSH	11.5079	Very high	1130		PAM	5.9086	Very high	1130		UQCRB	5.39753	Very high	1130		GLRX5	3.99357	Very high	1130
CD276	11.5078	Very high	1131		DHRS3	5.90855	Very high	1131		RBX1	5.39602	Very high	1131		NDUFA7	3.99355	Very high	1131
HNRNPAB	11.507	Very high	1132		ILF2	5.90845	Very high	1132		ITM2B	5.39345	Very high	1132		ARFIP1	3.99346	Very high	1132
DDX42	11.5049	Very high	1133		H1FX	5.90839	Very high	1133		C9orf142	5.39256	Very high	1133		TAB2	3.99343	Very high	1133
ANAPC5	11.5049	Very high	1134		CDC37	5.90664	Very high	1134		NARS	5.39209	Very high	1134		ARL2BP	3.9933	Very high	1134
GUK1	11.5045	Very high	1135		DLG1	5.90659	Very high	1135		ATP2C1	5.39205	Very high	1135		SP3	3.99329	Very high	1135
SUPT6H	11.5039	Very high	1136		DCAF11	5.90587	Very high	1136		HNRNPH2	5.39193	Very high	1136		OCRL	3.99315	Very high	1136
IPO7	11.5035	Very high	1137		PSMA6	5.90582	Very high	1137		C1QA	5.39155	Very high	1137		KPNA4	3.99314	Very high	1137
EIF5B	11.5028	Very high	1138		RANBP2	5.90393	Very high	1138		LUC7L2	5.39079	Very high	1138		RBBP4	3.99306	Very high	1138
SMG5	11.5027	Very high	1139		COPA	5.90285	Very high	1139		NET1	5.39019	Very high	1139		CHCHD1	3.99306	Very high	1139
APRT	11.5026	Very high	1140		PSMB7	5.89943	Very high	1140		DDX39A	5.38969	Very high	1140		SLC22A23	3.99281	Very high	1140
GPS1	11.5019	Very high	1141		ZBTB38	5.89873	Very high	1141		WSB2	5.38956	Very high	1141		HECTD4	3.99275	Very high	1141
EIF3M	11.5015	Very high	1142		ATP6AP1	5.89871	Very high	1142		SBDS	5.38927	Very high	1142		MCTS1	3.99243	Very high	1142
SNRPD2	11.5013	Very high	1143		ANKHD1	5.8986	Very high	1143		HID1	5.3877	Very high	1143		BZW1	3.99227	Very high	1143
FDFT1	11.5005	Very high	1144		WLS	5.89558	Very high	1144		C5orf15	5.38584	Very high	1144		LSM5	3.99215	Very high	1144
MBTPS1	11.5003	Very high	1145		ALCAM	5.8944	Very high	1145		NOP58	5.3854	Very high	1145		NOP10	3.99212	Very high	1145
MAF1	11.4981	Very high	1146		SF3B2	5.89419	Very high	1146		PRPF6	5.38429	Very high	1146		NMT1	3.99209	Very high	1146
VAPA	11.4967	Very high	1147		BAZ2B	5.8901	Very high	1147		FLOT2	5.38367	Very high	1147		MIEN1	3.99205	Very high	1147
CTSF	11.4954	Very high	1148		TLN1	5.88775	Very high	1148		SLC50A1	5.38136	Very high	1148		P4HTM	3.99205	Very high	1148
PSMB1	11.4946	Very high	1149		ERBB3	5.88638	Very high	1149		ACSL1	5.38121	Very high	1149		CYRIB	3.99175	Very high	1149
NFIB	11.4942	Very high	1150		PRRC2C	5.88616	Very high	1150		NOL7	5.38073	Very high	1150		DUSP12	3.99155	Very high	1150
CTSZ	11.4926	Very high	1151		TRIM28	5.8834	Very high	1151		RNF167	5.37925	Very high	1151		HPS4	3.99126	Very high	1151
UBE2Z	11.4924	Very high	1152		CIB1	5.88323	Very high	1152		TMED4	5.37866	Very high	1152		ITGB1	3.99098	Very high	1152
TRIP12	11.4919	Very high	1153		HIST2H4A	5.88259	Very high	1153		ADD1	5.37718	Very high	1153		PPP1R12B	3.99087	Very high	1153
GLYR1	11.4914	Very high	1154		CCT8	5.8824	Very high	1154		ACSL3	5.37689	Very high	1154		PHF10	3.99086	Very high	1154
LGMN	11.4902	Very high	1155		CTSZ	5.87912	Very high	1155		BCL2L1	5.37624	Very high	1155		IMPA1	3.99077	Very high	1155
SEZ6L2	11.4899	Very high	1156		C1orf116	5.87897	Very high	1156		SLC9A3R2	5.37614	Very high	1156		ZNF587	3.99062	Very high	1156
ADAM9	11.4897	Very high	1157		CTSH	5.87816	Very high	1157		PPP1R1B	5.37293	Very high	1157		MDH1	3.9905	Very high	1157
SYNCRIP	11.4895	Very high	1158		PPP2R5C	5.87755	Very high	1158		PTP4A2	5.37274	Very high	1158		ETFB	3.99036	Very high	1158
PSMD3	11.4891	Very high	1159		HNRNPAB	5.87746	Very high	1159		PRKCD	5.37262	Very high	1159		MRPS35	3.9903	Very high	1159
BTBD2	11.4888	Very high	1160		SSB	5.87587	Very high	1160		TMEM219	5.37156	Very high	1160		IFI30	3.9902	Very high	1160
MTDH	11.488	Very high	1161		RSF1	5.87498	Very high	1161		IGFBP3	5.37025	Very high	1161		GTPBP4	3.99018	Very high	1161
PPAPDC1B	11.4863	Very high	1162		LMAN2	5.87073	Very high	1162		RPP21	5.36946	Very high	1162		GANAB	3.99007	Very high	1162
COL6A3	11.4844	Very high	1163		SYT7	5.86989	Very high	1163		CTSL	5.36728	Very high	1163		PPP6C	3.99007	Very high	1163
FLJ10595	11.4843	Very high	1164		KANK2	5.86783	Very high	1164		PICALM	5.36599	Very high	1164		DAAM1	3.99	Very high	1164
TTLL12	11.4815	Very high	1165		PAIP2	5.8674	Very high	1165		FKBP2	5.36597	Very high	1165		ZFYVE27	3.98995	Very high	1165
ATP5F1	11.4805	Very high	1166		PEA15	5.86734	Very high	1166		BTG1	5.36427	Very high	1166		SEC31A	3.98972	Very high	1166
PPP1CC	11.4798	Very high	1167		MON1B	5.86651	Very high	1167		IRAK1	5.36234	Very high	1167		TBC1D14	3.98967	Very high	1167
GAS5	11.4798	Very high	1168		PPA1	5.86538	Very high	1168		PDHB	5.36093	Very high	1168		TADA3	3.98957	Very high	1168
NCSTN	11.4793	Very high	1169		PHC3	5.86521	Very high	1169		PET100	5.35905	Very high	1169		ATP5ME	3.98938	Very high	1169
TJP1	11.4785	Very high	1170		NAA38	5.86427	Very high	1170		HIF1A	5.35773	Very high	1170		PKN2	3.98933	Very high	1170
TM4SF1	11.4781	Very high	1171		TMEM248	5.86405	Very high	1171		TCEAL9	5.3574	Very high	1171		BZW2	3.98921	Very high	1171
SMARCE1	11.4768	Very high	1172		RER1	5.8632	Very high	1172		CHMP5	5.35605	Very high	1172		ACAT1	3.98914	Very high	1172
PRRC2C	11.4767	Very high	1173		MAOA	5.86224	Very high	1173		FUS	5.35571	Very high	1173		SDF4	3.9889	Very high	1173
GUCD1	11.4767	Very high	1174		SNAP23	5.86187	Very high	1174		HNRNPDL	5.35569	Very high	1174		TAF15	3.98861	Very high	1174
GKLP	11.4759	Very high	1175		GNL3	5.86184	Very high	1175		MRPL54	5.35429	Very high	1175		NIT2	3.98851	Very high	1175
ARPC2	11.4758	Very high	1176		DEK	5.86103	Very high	1176		LYPLA1	5.35205	Very high	1176		PTPN12	3.98847	Very high	1176
DYNLL1	11.4755	Very high	1177		NHP2	5.86099	Very high	1177		GSN	5.35018	Very high	1177		THOC2	3.98844	Very high	1177
ATP5G3	11.4748	Very high	1178		PSMD4	5.86059	Very high	1178		RRAGA	5.35013	Very high	1178		NDUFA2	3.98836	Very high	1178
CCT2	11.4744	Very high	1179		SMAD4	5.86051	Very high	1179		FASTK	5.35007	Very high	1179		XYLT2	3.98828	Very high	1179
PTPN18	11.4711	Very high	1180		YIPF3	5.86049	Very high	1180		RTN3	5.34808	Very high	1180		SIVA1	3.98826	Very high	1180
ANAPC16	11.4704	Very high	1181		AHCY	5.86041	Very high	1181		WDR34	5.3479	Very high	1181		KIF13B	3.98812	Very high	1181
VCL	11.4699	Very high	1182		PRUNE2	5.86017	Very high	1182		ANAPC5	5.34673	Very high	1182		ZFP36	3.98786	Very high	1182
CYR61	11.4696	Very high	1183		RAB1A	5.86009	Very high	1183		EMC7	5.34669	Very high	1183		SYNCRIP	3.98777	Very high	1183
GATD3A	11.4681	Very high	1184		UXT	5.85876	Very high	1184		GAA	5.34643	Very high	1184		IK	3.98777	Very high	1184
STEAP1	11.4675	Very high	1185		ZRANB2	5.85795	Very high	1185		HPN	5.3457	Very high	1185		RAB5A	3.98776	Very high	1185
TSPO	11.4657	Very high	1186		ATP6V1E1	5.85792	Very high	1186		SAT2	5.34561	Very high	1186		LAMC1	3.98768	Very high	1186
RHPN2	11.4653	Very high	1187		SYNCRIP	5.85778	Very high	1187		OGT	5.34447	Very high	1187		LAMTOR5	3.98763	Very high	1187
GNL3	11.4646	Very high	1188		CRISPLD2	5.85717	Very high	1188		TCEAL8	5.3435	Very high	1188		MTRNR2L6	3.9876	Very high	1188
GLB1L2	11.464	Very high	1189		LARP1	5.85473	Very high	1189		LAMP2	5.34332	Very high	1189		ALYREF	3.98759	Very high	1189
SDCBP	11.4638	Very high	1190		CS	5.85349	Very high	1190		ABHD12	5.34204	Very high	1190		PWP1	3.98757	Very high	1190
SHROOM3	11.4633	Very high	1191		RBM3	5.85302	Very high	1191		SZRD1	5.34097	Very high	1191		TAF1C	3.98751	Very high	1191
APEH	11.4618	Very high	1192		WDR83OS	5.85268	Very high	1192		HIST2H2BE	5.34017	Very high	1192		MTLN	3.98723	Very high	1192
CHP1	11.4616	Very high	1193		PRNP	5.85243	Very high	1193		AARS	5.33982	Very high	1193		TANC1	3.98707	Very high	1193
MDK	11.4614	Very high	1194		BMPR1B	5.85031	Very high	1194		CAT	5.33973	Very high	1194		ARID4B	3.98697	Very high	1194
INPPL1	11.4607	Very high	1195		ALDH3A2	5.84995	Very high	1195		KTN1	5.33925	Very high	1195		KANSL3	3.98695	Very high	1195
SARS	11.46	Very high	1196		PGAM1	5.84941	Very high	1196		CDK2AP1	5.33914	Very high	1196		CCT6A	3.98677	Very high	1196
CMTM6	11.4583	Very high	1197		DYNLT1	5.84761	Very high	1197		GARS	5.33889	Very high	1197		LDLR	3.98674	Very high	1197
ZMIZ1	11.4549	Very high	1198		NDUFS8	5.84743	Very high	1198		C1QC	5.33831	Very high	1198		CXCR4	3.98649	Very high	1198
UBE2V1	11.4546	Very high	1199		AEBP1	5.847	Very high	1199		EIF3A	5.33813	Very high	1199		DPM1	3.98648	Very high	1199
CAPN2	11.4543	Very high	1200		CTTN	5.84678	Very high	1200		LAPTM5	5.33745	Very high	1200		H2BC7	3.98641	Very high	1200
RAP1GAP	11.4542	Very high	1201		COBLL1	5.84567	Very high	1201		VEGFB	5.33565	Very high	1201		SUB1	3.98638	Very high	1201
COX6A1	11.453	Very high	1202		CYB561	5.84532	Very high	1202		SDCBP	5.33175	Very high	1202		HACD2	3.98625	Very high	1202
EFCAB14	11.453	Very high	1203		ENAH	5.84434	Very high	1203		NUCB2	5.32988	Very high	1203		RAN	3.98624	Very high	1203
SYTL1	11.4528	Very high	1204		UFC1	5.84407	Very high	1204		LAMTOR1	5.32934	Very high	1204		HNRNPH3	3.98598	Very high	1204
ATP11B	11.4525	Very high	1205		KLC1	5.84356	Very high	1205		STAT3	5.32895	Very high	1205		RABAC1	3.98596	Very high	1205
SUB1	11.4522	Very high	1206		PHKB	5.84228	Very high	1206		LY6E	5.32866	Very high	1206		PSMA6	3.98588	Very high	1206
UBXN6	11.4517	Very high	1207		PCP4	5.84094	Very high	1207		SYF2	5.32813	Very high	1207		FAM117B	3.9858	Very high	1207
OCIAD1	11.4496	Very high	1208		MGST3	5.84083	Very high	1208		DDX3X	5.32802	Very high	1208		S100A10	3.98574	Very high	1208
WDR45B	11.4477	Very high	1209		ATRAID	5.83885	Very high	1209		SNRPA	5.32745	Very high	1209		MFSD12	3.98572	Very high	1209
CGNL1	11.4473	Very high	1210		UBE2D2	5.8387	Very high	1210		ATN1	5.32574	Very high	1210		SRP72	3.98568	Very high	1210
TMED7	11.4468	Very high	1211		ZMYM2	5.83766	Very high	1211		APOD	5.32552	Very high	1211		SNRPE	3.98565	Very high	1211
OST4	11.4463	Very high	1212		UBXN4	5.83693	Very high	1212		SMARCD2	5.32326	Very high	1212		MAP3K5	3.98561	Very high	1212
POLDIP2	11.4451	Very high	1213		FAM162A	5.83535	Very high	1213		PRPF8	5.32325	Very high	1213		KRT19	3.9856	Very high	1213
HNRNPR	11.4437	Very high	1214		DPP4	5.83279	Very high	1214		DAP3	5.32256	Very high	1214		FRMD8	3.98553	Very high	1214
C1orf21	11.4434	Very high	1215		ANKRD12	5.83219	Very high	1215		FKBP10	5.32213	Very high	1215		CAST	3.98546	Very high	1215
AHCYL1	11.4427	Very high	1216		MKNK2	5.83136	Very high	1216		STAU1	5.32177	Very high	1216		TBC1D9B	3.98539	Very high	1216
CAB39L	11.4424	Very high	1217		2025-03-07	5.83088	Very high	1217		CRIP2	5.31971	Very high	1217		PSMD3	3.98534	Very high	1217
VPS28	11.4414	Very high	1218		PCBD1	5.82902	Very high	1218		PDCD4	5.31904	Very high	1218		HGS	3.98532	Very high	1218
FLII	11.4411	Very high	1219		SNU13	5.82872	Very high	1219		TRA2A	5.31795	Very high	1219		CLDND1	3.98529	Very high	1219
RAMP1	11.4402	Very high	1220		PVRL2	5.82738	Very high	1220		DAZAP1	5.31747	Very high	1220		KCMF1	3.98527	Very high	1220
HIST1H1C	11.4401	Very high	1221		RBPMS	5.82587	Very high	1221		AGR2	5.31664	Very high	1221		PSMD7	3.98526	Very high	1221
GRB2	11.4401	Very high	1222		ADAM9	5.82528	Very high	1222		JUNB	5.31654	Very high	1222		MBTPS1	3.98524	Very high	1222
GOLGA2	11.4396	Very high	1223		RNF181	5.82464	Very high	1223		HES1	5.3155	Very high	1223		MAGOHB	3.98511	Very high	1223
ELOB	11.4387	Very high	1224		SSBP1	5.82455	Very high	1224		MLPH	5.31504	Very high	1224		ZC2HC1A	3.98509	Very high	1224
TENB2	11.4383	Very high	1225		TUBA1A	5.82398	Very high	1225		MRPL14	5.31491	Very high	1225		SET	3.98508	Very high	1225
PHGDH	11.4379	Very high	1226		ZBTB20	5.82398	Very high	1226		CHMP3	5.31417	Very high	1226		HSPB11	3.98503	Very high	1226
ILRUN	11.4366	Very high	1227		SUN2	5.82238	Very high	1227		CASC4	5.31221	Very high	1227		ITPRIPL2	3.98503	Very high	1227
CLIC4	11.4334	Very high	1228		SF3B5	5.82235	Very high	1228		STARD3NL	5.31178	Very high	1228		HAGLR	3.98501	Very high	1228
MT2A	11.4314	Very high	1229		G3BP1	5.82182	Very high	1229		PTPA	5.31034	Very high	1229		ITGAV	3.98495	Very high	1229
SMTN	11.4299	Very high	1230		GABARAPL1	5.82154	Very high	1230		VKORC1	5.31012	Very high	1230		SEPTIN7	3.98483	Very high	1230
SRSF2	11.4296	Very high	1231		MZT2A	5.82119	Very high	1231		CAPN2	5.30926	Very high	1231		DHTKD1	3.98457	Very high	1231
NGFRAP1	11.4293	Very high	1232		ATXN10	5.82056	Very high	1232		ZG16B	5.30832	Very high	1232		PPP1CC	3.98451	Very high	1232
RAB11B	11.429	Very high	1233		JCHAIN	5.81802	Very high	1233		DHX15	5.30542	Very high	1233		RPL22L1	3.9845	Very high	1233
PIGT	11.4274	Very high	1234		2025-03-06	5.81763	Very high	1234		LASP1	5.30441	Very high	1234		DCAF13	3.98441	Very high	1234
SMARCA2	11.4255	Very high	1235		UBE2N	5.81742	Very high	1235		MRPL53	5.30323	Very high	1235		C6orf89	3.98424	Very high	1235
AUP1	11.4254	Very high	1236		ATF7IP	5.81525	Very high	1236		PSMD6	5.30245	Very high	1236		C1QBP	3.98423	Very high	1236
PARM1	11.4251	Very high	1237		SBDS	5.81408	Very high	1237		PPP2R1A	5.29982	Very high	1237		CTSB	3.98421	Very high	1237
ZBTB4	11.4246	Very high	1238		AP2S1	5.81333	Very high	1238		FH	5.29982	Very high	1238		SASH1	3.98415	Very high	1238
IPO5	11.4245	Very high	1239		ZFAND6	5.81277	Very high	1239		PIGT	5.29755	Very high	1239		SAV1	3.98404	Very high	1239
MAGT1	11.4245	Very high	1240		NAA50	5.81236	Very high	1240		KIAA1324	5.29401	Very high	1240		PCGF3	3.98404	Very high	1240
ATP5CL1	11.4244	Very high	1241		MKRN1	5.81116	Very high	1241		FCGRT	5.29389	Very high	1241		TBCE	3.98386	Very high	1241
HOMER2	11.4232	Very high	1242		ILK	5.81048	Very high	1242		ERVK3-1	5.29364	Very high	1242		MRPL45	3.98384	Very high	1242
EI24	11.4218	Very high	1243		KIAA1109	5.81014	Very high	1243		UROD	5.29327	Very high	1243		DROSHA	3.98368	Very high	1243
LTBP3	11.4209	Very high	1244		C1QB	5.80981	Very high	1244		SERINC3	5.29316	Very high	1244		RHOA	3.98367	Very high	1244
LPCAT3	11.4208	Very high	1245		FAM177A1	5.80973	Very high	1245		ERLEC1	5.29208	Very high	1245		PKP3	3.98367	Very high	1245
LSM14A	11.4206	Very high	1246		PSMC5	5.8084	Very high	1246		RABL6	5.29184	Very high	1246		EBNA1BP2	3.9835	Very high	1246
WBP1	11.4192	Very high	1247		EIF3CL	5.80729	Very high	1247		TMEM214	5.29119	Very high	1247		NDUFA12	3.98342	Very high	1247
SLC39A9	11.4182	Very high	1248		SSU72	5.80593	Very high	1248		MPG	5.29048	Very high	1248		MYO19	3.98336	Very high	1248
HKE1.5	11.4161	Very high	1249		HDGF	5.80316	Very high	1249		XPO1	5.29041	Very high	1249		TMEM259	3.98313	Very high	1249
SCAMP2	11.4145	Very high	1250		UAP1	5.80288	Very high	1250		NRDC	5.28936	Very high	1250		PSMB7	3.98313	Very high	1250
MAPK1	11.4127	Very high	1251		ZNF664	5.80231	Very high	1251		RTFDC1	5.28641	Very high	1251		ISCA2	3.98307	Very high	1251
FBL	11.4112	Very high	1252		PGRMC1	5.80182	Very high	1252		MT1X	5.28448	Very high	1252		YBX1	3.98291	Very high	1252
POLR2E	11.4111	Very high	1253		SNRPE	5.80041	Very high	1253		CCND1	5.28368	Very high	1253		LSM8	3.98277	Very high	1253
FBXL5	11.4109	Very high	1254		C11orf31	5.7998	Very high	1254		MTCH2	5.28317	Very high	1254		ARL3	3.98275	Very high	1254
PSMA4	11.4102	Very high	1255		PRDX4	5.79882	Very high	1255		PPA2	5.28227	Very high	1255		ENOSF1	3.98259	Very high	1255
EHF	11.4102	Very high	1256		COPS2	5.79863	Very high	1256		SFT2D1	5.28189	Very high	1256		TIMM9	3.98251	Very high	1256
LUZP6	11.4099	Very high	1257		ERBB2IP	5.7986	Very high	1257		TIMP2	5.28185	Very high	1257		KAT6A	3.98248	Very high	1257
BMPR1B	11.4078	Very high	1258		FUBP1	5.79834	Very high	1258		CD320	5.28009	Very high	1258		EBPL	3.98238	Very high	1258
RAB14	11.4076	Very high	1259		ZFP36L2	5.79778	Very high	1259		SORD	5.27997	Very high	1259		B2M	3.98217	Very high	1259
UNC45A	11.4069	Very high	1260		SRRM1	5.79733	Very high	1260		ILK	5.27936	Very high	1260		ING5	3.98192	Very high	1260
PRKA1	11.4067	Very high	1261		RP11-629N8.5	5.79528	Very high	1261		ILF3	5.27872	Very high	1261		ZFP36L2	3.98178	Very high	1261
PPP2CA	11.4064	Very high	1262		AHSA1	5.79524	Very high	1262		MGST1	5.27841	Very high	1262		PAICS	3.98174	Very high	1262
ACTR1A	11.406	Very high	1263		RNF10	5.79476	Very high	1263		SURF1	5.27678	Very high	1263		KLHDC9	3.98161	Very high	1263
BSDC1	11.4054	Very high	1264		POLR1D	5.79391	Very high	1264		ARFGAP3	5.27376	Very high	1264		TXNL1	3.98157	Very high	1264
PRO1741	11.405	Very high	1265		DEGS1	5.79383	Very high	1265		VPS51	5.27366	Very high	1265		NDUFV1	3.98155	Very high	1265
LIFR	11.4048	Very high	1266		VCL	5.79176	Very high	1266		TAF10	5.27364	Very high	1266		LINC01106	3.98138	Very high	1266
GOLGA3	11.4032	Very high	1267		ZNF577	5.78952	Very high	1267		PFDN1	5.2701	Very high	1267		GUSBP11	3.98096	Very high	1267
THBS1	11.4029	Very high	1268		TSPO	5.78861	Very high	1268		HINT2	5.26866	Very high	1268		CFAP97	3.98094	Very high	1268
CSNK2B	11.4026	Very high	1269		RBBP7	5.78662	Very high	1269		TPP1	5.2682	Very high	1269		FXR1	3.98086	Very high	1269
UBAP2L	11.4021	Very high	1270		PAGE4	5.78598	Very high	1270		MRPL28	5.26575	Very high	1270		FBXL5	3.98085	Very high	1270
ACTR3	11.402	Very high	1271		TOP2B	5.78596	Very high	1271		ALKBH5	5.26521	Very high	1271		TIMM8B	3.98085	Very high	1271
DNM2	11.4019	Very high	1272		HOXB13	5.78508	Very high	1272		RAF1	5.26301	Very high	1272		DUSP16	3.98078	Very high	1272
VWF	11.3985	Very high	1273		SRSF6	5.78469	Very high	1273		MZT2B	5.26286	Very high	1273		PFKM	3.98071	Very high	1273
ITFG3	11.3958	Very high	1274		CPM	5.78443	Very high	1274		NT5C3B	5.26286	Very high	1274		SIDT2	3.98071	Very high	1274
CDAN2	11.39	Very high	1275		ARPC4	5.78301	Very high	1275		RSL24D1	5.25822	Very high	1275		GMNN	3.98059	Very high	1275
NOLC1	11.3886	Very high	1276		HIGD1A	5.78173	Very high	1276		SCYL1	5.25805	Very high	1276		COX16	3.98054	Very high	1276
CD47	11.3885	Very high	1277		SNHG14	5.77934	Very high	1277		PRCC	5.2578	Very high	1277		ANXA5	3.98042	Very high	1277
SYVN1	11.3873	Very high	1278		TMEFF2	5.77904	Very high	1278		CCDC167	5.25734	Very high	1278		BANP	3.98036	Very high	1278
CHMP2A	11.387	Very high	1279		TGM2	5.77836	Very high	1279		PEF1	5.25677	Very high	1279		TOM1L2	3.98024	Very high	1279
TMEM109	11.3864	Very high	1280		SLC25A36	5.77765	Very high	1280		CDK2AP2	5.25611	Very high	1280		PCF11	3.98024	Very high	1280
CAB39	11.386	Very high	1281		MTDH	5.77714	Very high	1281		SF3B4	5.25543	Very high	1281		MRPS14	3.98005	Very high	1281
PDAP1	11.3857	Very high	1282		SLC9A3R2	5.77689	Very high	1282		TSPYL1	5.25485	Very high	1282		WAPL	3.97997	Very high	1282
ARID1A	11.3843	Very high	1283		FABP5	5.77457	Very high	1283		NECTIN2	5.25481	Very high	1283		EMC8	3.97972	Very high	1283
EFNA1	11.3842	Very high	1284		CLCN3	5.77414	Very high	1284		C4orf3	5.25404	Very high	1284		FAM133B	3.97964	Very high	1284
ANP32B	11.3829	Very high	1285		BASP1	5.77317	Very high	1285		BAD	5.24944	Very high	1285		R3HDM2	3.97948	Very high	1285
FLJ35333	11.3829	Very high	1286		CHMP4B	5.77277	Very high	1286		TAGLN	5.2471	Very high	1286		NFIL3	3.97936	Very high	1286
AFF4	11.3822	Very high	1287		PPT1	5.77165	Very high	1287		FARSA	5.24692	Very high	1287		CD99L2	3.97934	Very high	1287
ACAA1	11.381	Very high	1288		FUS	5.77162	Very high	1288		SNRNP200	5.24684	Very high	1288		LINC01000	3.97925	Very high	1288
ATP6AP2	11.3786	Very high	1289		PPM1A	5.7711	Very high	1289		ABHD2	5.24632	Very high	1289		DDX3Y	3.979	Very high	1289
SCAMP4	11.3768	Very high	1290		ESD	5.77094	Very high	1290		BTBD2	5.24575	Very high	1290		PABPN1	3.97894	Very high	1290
TXN	11.3765	Very high	1291		SERINC3	5.76901	Very high	1291		GUSB	5.24377	Very high	1291		KANK2	3.97893	Very high	1291
TOB1	11.3765	Very high	1292		BCAP29	5.76799	Very high	1292		PODXL2	5.24367	Very high	1292		TCF3	3.97883	Very high	1292
NUDT4	11.374	Very high	1293		SUCLG2	5.7678	Very high	1293		NOSIP	5.24363	Very high	1293		PTBP3	3.97879	Very high	1293
SLC39A1	11.3739	Very high	1294		ERGIC2	5.76769	Very high	1294		MARS	5.24337	Very high	1294		HSD17B4	3.97864	Very high	1294
LRRC41	11.3736	Very high	1295		SRPRA	5.76667	Very high	1295		JUN	5.24293	Very high	1295		CCT6P1	3.97853	Very high	1295
CNPPD1	11.373	Very high	1296		ATOX1	5.76623	Very high	1296		LYZ	5.24292	Very high	1296		SOCS2	3.97836	Very high	1296
LAMA5	11.3727	Very high	1297		TRMT112	5.76548	Very high	1297		DGUOK	5.2417	Very high	1297		NCSTN	3.97832	Very high	1297
DNLC2A	11.3715	Very high	1298		MRPL3	5.76416	Very high	1298		AP1B1	5.24095	Very high	1298		SUPT4H1	3.9783	Very high	1298
ZDHHC5	11.3702	Very high	1299		VAMP8	5.76402	Very high	1299		CTSF	5.24091	Very high	1299		PUM2	3.97801	Very high	1299
CHID1	11.3698	Very high	1300		RP11-173P15.3	5.7635	Very high	1300		SEC24C	5.24032	Very high	1300		ABLIM1	3.97799	Very high	1300
MAP7D1	11.369	Very high	1301		PDLIM7	5.76328	Very high	1301		MRPL49	5.23904	Very high	1301		GAS5	3.97788	Very high	1301
SLC38A2	11.3675	Very high	1302		ERBB2	5.76312	Very high	1302		TOP2B	5.23892	Very high	1302		TOMM6	3.97787	Very high	1302
LMOD1	11.3671	Very high	1303		TCEA1	5.76276	Very high	1303		RHOT2	5.23644	Very high	1303		LINC01881	3.97773	Very high	1303
VMP1	11.367	Very high	1304		TCEA3	5.76214	Very high	1304		TYROBP	5.23633	Very high	1304		GLG1	3.9777	Very high	1304
STXBP2	11.3653	Very high	1305		FNDC3B	5.75846	Very high	1305		NUPR1	5.23591	Very high	1305		YIPF1	3.97767	Very high	1305
PTK7	11.3651	Very high	1306		PTOV1	5.75842	Very high	1306		MRPS16	5.2353	Very high	1306		IARS1	3.97763	Very high	1306
PI31	11.3633	Very high	1307		POGZ	5.75665	Very high	1307		CUEDC2	5.23308	Very high	1307		ULK3	3.97759	Very high	1307
SCA10	11.3631	Very high	1308		C1QBP	5.75639	Very high	1308		SF3B1	5.2328	Very high	1308		SELENBP1	3.97759	Very high	1308
GCN1L1	11.3631	Very high	1309		TAPBP	5.75616	Very high	1309		PIH1D1	5.23225	Very high	1309		TSEN15	3.97738	Very high	1309
PFN2	11.3627	Very high	1310		CBX3	5.75599	Very high	1310		MGST3	5.23213	Very high	1310		KMT2E	3.97738	Very high	1310
COMT	11.362	Very high	1311		SULF1	5.754	Very high	1311		GSTP1	5.23157	Very high	1311		BRCC3	3.97735	Very high	1311
CDC42SE1	11.3616	Very high	1312		CYBRD1	5.75346	Very high	1312		POR	5.23149	Very high	1312		PET100	3.97719	Very high	1312
LENG8	11.3604	Very high	1313		MAPK10	5.75182	Very high	1313		MRPL9	5.23142	Very high	1313		EIF4A2	3.97706	Very high	1313
UFC1	11.3602	Very high	1314		TAGLN2	5.75133	Very high	1314		ACTN1	5.22988	Very high	1314		DECR1	3.97705	Very high	1314
MAN2B1	11.3594	Very high	1315		RBL2	5.74986	Very high	1315		FAM89B	5.22965	Very high	1315		NDUFS6	3.97688	Very high	1315
ABL1	11.3593	Very high	1316		ELL2	5.74846	Very high	1316		SRPRB	5.22867	Very high	1316		IP6K2	3.97687	Very high	1316
RHBDD2	11.3589	Very high	1317		ATP6AP2	5.74829	Very high	1317		DGCR6L	5.22805	Very high	1317		NFIA	3.97684	Very high	1317
RAB18	11.358	Very high	1318		SUMF2	5.74827	Very high	1318		DHPS	5.22776	Very high	1318		PDIA5	3.97684	Very high	1318
TCF25	11.3572	Very high	1319		FAM213A	5.74784	Very high	1319		CTDNEP1	5.22704	Very high	1319		EMC6	3.9768	Very high	1319
REPS2	11.3571	Very high	1320		RBM6	5.74761	Very high	1320		IRF2BP2	5.22685	Very high	1320		PPP2R5A	3.97671	Very high	1320
MYADM	11.3562	Very high	1321		NAP1L4	5.74671	Very high	1321		DEK	5.22497	Very high	1321		SUDS3	3.97669	Very high	1321
NUDC	11.3561	Very high	1322		SF3B6	5.74634	Very high	1322		PIN1	5.22391	Very high	1322		RASSF3	3.97665	Very high	1322
HIST1H2BK	11.3555	Very high	1323		DAP	5.74565	Very high	1323		UBAP2L	5.22374	Very high	1323		MRPL33	3.97641	Very high	1323
SF3B3	11.3543	Very high	1324		CTDSP2	5.74504	Very high	1324		MKRN1	5.22245	Very high	1324		SNF8	3.97626	Very high	1324
ATP9A	11.3542	Very high	1325		ENDOD1	5.7438	Very high	1325		SUN2	5.22194	Very high	1325		PHRF1	3.97611	Very high	1325
TSPAN14	11.3539	Very high	1326		PFN2	5.74372	Very high	1326		CLPP	5.22068	Very high	1326		ARL6IP5	3.97606	Very high	1326
ALKBH5	11.3521	Very high	1327		PAIP1	5.74242	Very high	1327		TCEA1	5.21971	Very high	1327		RAB18	3.97602	Very high	1327
PHKB	11.3517	Very high	1328		COX17	5.74151	Very high	1328		SCAMP2	5.21901	Very high	1328		MRPS10	3.97589	Very high	1328
RNF40	11.3508	Very high	1329		UBQLN1	5.74048	Very high	1329		IARS2	5.21894	Very high	1329		NAXD	3.97585	Very high	1329
GPBP1L1	11.3507	Very high	1330		PCNP	5.74026	Very high	1330		MMADHC	5.2173	Very high	1330		EXOC1	3.97571	Very high	1330
YPEL5	11.3502	Very high	1331		S100A10	5.74012	Very high	1331		AP2B1	5.21658	Very high	1331		FAM210B	3.97555	Very high	1331
KCTD3	11.3479	Very high	1332		CEBPD	5.74008	Very high	1332		DDX1	5.21494	Very high	1332		CTNNB1	3.9755	Very high	1332
PSMD4	11.3473	Very high	1333		PCCA	5.7399	Very high	1333		TXN2	5.21414	Very high	1333		VSIG10L	3.97535	Very high	1333
SLC22A23	11.3453	Very high	1334		THBS1	5.73771	Very high	1334		PREB	5.21378	Very high	1334		HNRNPUL2	3.97516	Very high	1334
PRSS23	11.3449	Very high	1335		STT3B	5.73683	Very high	1335		FAM120A	5.21363	Very high	1335		POP7	3.97503	Very high	1335
BANF1	11.3447	Very high	1336		ANXA11	5.7356	Very high	1336		VPS29	5.21313	Very high	1336		CCDC14	3.9749	Very high	1336
KIAA1547	11.3446	Very high	1337		YPEL5	5.7352	Very high	1337		RNPEP	5.21238	Very high	1337		WDR26	3.97484	Very high	1337
PDE9A	11.3446	Very high	1338		NDUFA5	5.73204	Very high	1338		SHARPIN	5.21149	Very high	1338		LSM7	3.97481	Very high	1338
MEAF6	11.3431	Very high	1339		SAR1A	5.73133	Very high	1339		TBCA	5.20813	Very high	1339		JTB	3.97477	Very high	1339
VPS26B	11.3425	Very high	1340		MATN2	5.73112	Very high	1340		GNS	5.20797	Very high	1340		DDX27	3.97476	Very high	1340
DCAF6	11.3421	Very high	1341		PPA2	5.73106	Very high	1341		POLR2E	5.20791	Very high	1341		ACP3	3.97462	Very high	1341
RCC2	11.3413	Very high	1342		PABPC4	5.73014	Very high	1342		ECE1	5.20771	Very high	1342		MAP2K3	3.97457	Very high	1342
TMEM205	11.3413	Very high	1343		H2AFY	5.72965	Very high	1343		CDC42SE1	5.20663	Very high	1343		CAMTA1	3.97453	Very high	1343
ZBTB7B	11.3412	Very high	1344		PHF3	5.72891	Very high	1344		LRRC59	5.20571	Very high	1344		NACC1	3.97445	Very high	1344
XPO1	11.3386	Very high	1345		SERPINA3	5.72809	Very high	1345		RUVBL2	5.20488	Very high	1345		DLD	3.97443	Very high	1345
WWC1	11.3367	Very high	1346		ANAPC11	5.72777	Very high	1346		SERINC5	5.20461	Very high	1346		RNASET2	3.9742	Very high	1346
GBF1	11.3365	Very high	1347		CRYAB	5.72507	Very high	1347		NAMPT	5.20448	Very high	1347		TMEM223	3.97397	Very high	1347
CDIPT	11.334	Very high	1348		DNAJC3	5.72319	Very high	1348		IFI27	5.20431	Very high	1348		NCBP2	3.97392	Very high	1348
DFNB89	11.3337	Very high	1349		RPL22L1	5.72272	Very high	1349		HEXB	5.20296	Very high	1349		UBE4A	3.97379	Very high	1349
XPO6	11.3324	Very high	1350		SPTAN1	5.72262	Very high	1350		ACP1	5.20197	Very high	1350		SNX5	3.97374	Very high	1350
TM9SF4	11.3294	Very high	1351		ARF5	5.72148	Very high	1351		TMEM248	5.2008	Very high	1351		GRN	3.9736	Very high	1351
HSBP1	11.3293	Very high	1352		BGN	5.72142	Very high	1352		WDR6	5.20024	Very high	1352		AFDN	3.97359	Very high	1352
TCEA3	11.3287	Very high	1353		NOTCH2	5.72121	Very high	1353		MRPL13	5.19983	Very high	1353		AGAP3	3.97359	Very high	1353
PPM1G	11.3274	Very high	1354		RAD23B	5.7209	Very high	1354		CAPN1	5.19983	Very high	1354		FKBP5	3.97345	Very high	1354
VAMP2	11.3268	Very high	1355		FARP1	5.71998	Very high	1355		SERPINF1	5.19979	Very high	1355		CYP51A1	3.97339	Very high	1355
SRSF11	11.3264	Very high	1356		AC004813.1	5.71891	Very high	1356		GLRX5	5.19966	Very high	1356		CCDC85C	3.97336	Very high	1356
ZMIZ2	11.3263	Very high	1357		PTN	5.71836	Very high	1357		SNRPG	5.19923	Very high	1357		FBXO21	3.97326	Very high	1357
PIM3	11.325	Very high	1358		STIP1	5.7172	Very high	1358		DECR1	5.19788	Very high	1358		CHID1	3.97326	Very high	1358
NDUFB9	11.3231	Very high	1359		ZBTB10	5.71651	Very high	1359		RAB11A	5.19709	Very high	1359		SEL1L3	3.97314	Very high	1359
WLS	11.323	Very high	1360		NPIPB4	5.71603	Very high	1360		RAB5B	5.19432	Very high	1360		USP39	3.97314	Very high	1360
HACD3	11.3216	Very high	1361		URI1	5.71523	Very high	1361		UBQLN1	5.19347	Very high	1361		PPCS	3.97309	Very high	1361
NAP1L4	11.3211	Very high	1362		ALDH7A1	5.71384	Very high	1362		RNF11	5.19218	Very high	1362		TBL1X	3.97292	Very high	1362
TOB2	11.3197	Very high	1363		VPS41	5.71292	Very high	1363		TOP1	5.19068	Very high	1363		H2AC17	3.9726	Very high	1363
JEAP	11.318	Very high	1364		SHISA5	5.71261	Very high	1364		RAMP1	5.18887	Very high	1364		ESRP2	3.97237	Very high	1364
ELF3	11.317	Very high	1365		CLNS1A	5.71261	Very high	1365		SGTA	5.18762	Very high	1365		XRN1	3.97236	Very high	1365
PSMA7	11.3149	Very high	1366		TCEAL8	5.71172	Very high	1366		RHEB	5.18709	Very high	1366		MAGEF1	3.97235	Very high	1366
STARD10	11.3148	Very high	1367		SYNM	5.7111	Very high	1367		H2AFX	5.18705	Very high	1367		MRPL9	3.97234	Very high	1367
CASC3	11.3142	Very high	1368		C14orf166	5.71098	Very high	1368		ETFA	5.18633	Very high	1368		DLG1	3.97229	Very high	1368
CLPTM1L	11.3133	Very high	1369		UBE2E1	5.71088	Very high	1369		PLVAP	5.18519	Very high	1369		PGK1	3.9722	Very high	1369
NOC2L	11.3128	Very high	1370		MMADHC	5.70848	Very high	1370		COA4	5.18509	Very high	1370		CHCHD7	3.97216	Very high	1370
TM9SF1	11.3124	Very high	1371		SNHG16	5.70628	Very high	1371		UGDH	5.1846	Very high	1371		TPI1P2	3.97214	Very high	1371
ZNF24	11.3123	Very high	1372		ZNF106	5.70507	Very high	1372		SHC1	5.18419	Very high	1372		MORF4L2	3.97191	Very high	1372
TOMM7	11.3113	Very high	1373		QKI	5.70491	Very high	1373		DNM2	5.18137	Very high	1373		TOP2B	3.97188	Very high	1373
PSMB5	11.3105	Very high	1374		UBXN6	5.70389	Very high	1374		CRAT	5.17909	Very high	1374		RCN1	3.9718	Very high	1374
ATP5O	11.3093	Very high	1375		ZNF761	5.70305	Very high	1375		LITAF	5.17704	Very high	1375		TIMMDC1	3.97173	Very high	1375
TEX261	11.3083	Very high	1376		MT1E	5.70196	Very high	1376		UAP1	5.17596	Very high	1376		G3BP2	3.97156	Very high	1376
CDK19	11.3082	Very high	1377		PCM1	5.70119	Very high	1377		SEC62	5.17515	Very high	1377		CPE	3.97132	Very high	1377
DYNC1LI2	11.3079	Very high	1378		POTEG	5.69975	Very high	1378		EIF1B	5.17469	Very high	1378		HECA	3.9713	Very high	1378
ACIN1	11.306	Very high	1379		RNASET2	5.69952	Very high	1379		KIAA1191	5.17433	Very high	1379		PTAR1	3.97116	Very high	1379
PTPRS	11.3059	Very high	1380		FAM114A1	5.69922	Very high	1380		HACD3	5.1741	Very high	1380		CNKSR3	3.97076	Very high	1380
NAAA	11.3039	Very high	1381		ECHS1	5.69867	Very high	1381		TSC22D1	5.17359	Very high	1381		MON1B	3.97049	Very high	1381
CYC1	11.3035	Very high	1382		CDK2AP1	5.69817	Very high	1382		TFDP1	5.17347	Very high	1382		H2AZ1	3.97047	Very high	1382
HECTD1	11.3023	Very high	1383		TPP1	5.6977	Very high	1383		MRPS28	5.17316	Very high	1383		MUS81	3.97045	Very high	1383
RTRAF	11.3023	Very high	1384		ARHGEF12	5.69721	Very high	1384		NMRAL1	5.17264	Very high	1384		COX4I1	3.97032	Very high	1384
WDR83OS	11.3006	Very high	1385		ARPC5	5.69703	Very high	1385		GPR160	5.17211	Very high	1385		TOP1MT	3.97015	Very high	1385
IARS2	11.3003	Very high	1386		EBLN3	5.69682	Very high	1386		OTUB1	5.16771	Very high	1386		STEAP2	3.96995	Very high	1386
LAMTOR1	11.3001	Very high	1387		TMEM256	5.69643	Very high	1387		DCTN3	5.16745	Very high	1387		EZH2	3.96967	Very high	1387
LDHB	11.2994	Very high	1388		SNRPD3	5.6963	Very high	1388		EMC4	5.16718	Very high	1388		DNAJC2	3.96966	Very high	1388
MYBPC1	11.2979	Very high	1389		HIST1H4K	5.69561	Very high	1389		NINJ1	5.16656	Very high	1389		DENND6A	3.96957	Very high	1389
CUX1	11.2962	Very high	1390		NFE2L2	5.69521	Very high	1390		IFNGR1	5.16619	Very high	1390		MAT2B	3.96943	Very high	1390
UGDH	11.2948	Very high	1391		PARM1	5.69498	Very high	1391		ESRP1	5.16585	Very high	1391		TRIQK	3.96941	Very high	1391
CDK2AP1	11.2939	Very high	1392		TRPM4	5.69471	Very high	1392		PYCR2	5.16531	Very high	1392		DHCR7	3.96937	Very high	1392
ZCCHC6	11.2938	Very high	1393		YAP1	5.69407	Very high	1393		CHD4	5.1637	Very high	1393		SESN3	3.96929	Very high	1393
MSN	11.2936	Very high	1394		HYOU1	5.69378	Very high	1394		ZYX	5.16269	Very high	1394		FBXO25	3.96928	Very high	1394
ZYX	11.2927	Very high	1395		TCF25	5.6937	Very high	1395		CD68	5.16156	Very high	1395		GOLPH3	3.96922	Very high	1395
RHOU	11.2919	Very high	1396		FLOT1	5.69315	Very high	1396		ACTR1A	5.16113	Very high	1396		RPIA	3.96919	Very high	1396
BSCL2	11.2916	Very high	1397		VPS51	5.6928	Very high	1397		SRSF11	5.16103	Very high	1397		COA6	3.96917	Very high	1397
ARFGAP2	11.2915	Very high	1398		ZMYND11	5.69247	Very high	1398		SREBF2	5.16007	Very high	1398		PPT1	3.96914	Very high	1398
PCDHGC3	11.2907	Very high	1399		COMT	5.69218	Very high	1399		TTC1	5.16001	Very high	1399		IBTK	3.96911	Very high	1399
VAT1	11.2905	Very high	1400		RAB5C	5.69172	Very high	1400		MCRIP2	5.15954	Very high	1400		LAPTM4B	3.96909	Very high	1400
PODXL2	11.286	Very high	1401		STOM	5.6906	Very high	1401		MSMB	5.15948	Very high	1401		TM9SF3	3.96902	Very high	1401
TXNDC11	11.2846	Very high	1402		MECP2	5.68998	Very high	1402		HSD17B12	5.15891	Very high	1402		AASDHPPT	3.96893	Very high	1402
RALBP1	11.2844	Very high	1403		SRI	5.68918	Very high	1403		VAT1	5.15619	Very high	1403		DENND10	3.96881	Very high	1403
ATF6B	11.2815	Very high	1404		COL1A1	5.68753	Very high	1404		GIPC1	5.15352	Very high	1404		HSPA4	3.96877	Very high	1404
DSG2	11.2807	Very high	1405		EPHX2	5.68669	Very high	1405		FBXO7	5.15332	Very high	1405		SPOCK1	3.96873	Very high	1405
CREB3L2	11.2806	Very high	1406		LRIG1	5.686	Very high	1406		CTDSP2	5.15286	Very high	1406		ALG8	3.96867	Very high	1406
VPS35	11.2794	Very high	1407		MPZL1	5.68527	Very high	1407		GDE1	5.15098	Very high	1407		DTD1	3.96867	Very high	1407
MEB	11.2784	Very high	1408		PRRC2A	5.68502	Very high	1408		SDC4	5.1473	Very high	1408		TMEM70	3.96834	Very high	1408
FOXP1	11.2783	Very high	1409		TFDP2	5.68483	Very high	1409		PNN	5.14554	Very high	1409		ATP1B1	3.96826	Very high	1409
FAM213A	11.2777	Very high	1410		CCNL1	5.68468	Very high	1410		RSL1D1	5.14492	Very high	1410		BASP1	3.9682	Very high	1410
GORASP2	11.2775	Very high	1411		VPS29	5.68195	Very high	1411		ADI1	5.14409	Very high	1411		INSIG1	3.96819	Very high	1411
SLC35E2B	11.2773	Very high	1412		RP11-849H4.4	5.68189	Very high	1412		AIP	5.14388	Very high	1412		RIPK4	3.96796	Very high	1412
PBM1	11.277	Very high	1413		CCNL2	5.68143	Very high	1413		SHMT2	5.14192	Very high	1413		VDAC2	3.96792	Very high	1413
TOLLIP	11.2762	Very high	1414		LAMTOR1	5.6792	Very high	1414		PPP1CC	5.14157	Very high	1414		SLTM	3.96785	Very high	1414
HECTD4	11.276	Very high	1415		AFF1	5.67862	Very high	1415		MMP24-AS1	5.14156	Very high	1415		H4C13	3.96776	Very high	1415
SORBS3	11.2754	Very high	1416		SNRPB	5.67821	Very high	1416		FAAH	5.14155	Very high	1416		WTAP	3.96771	Very high	1416
ENAH	11.2746	Very high	1417		M6PR	5.67748	Very high	1417		LSM2	5.14002	Very high	1417		ELAC2	3.96768	Very high	1417
UBE2N	11.274	Very high	1418		TRAPPC1	5.67662	Very high	1418		DERL1	5.13977	Very high	1418		CDKN2D	3.96734	Very high	1418
PGRMC1	11.2732	Very high	1419		TAOK3	5.67649	Very high	1419		CETN2	5.13936	Very high	1419		LSM4	3.96733	Very high	1419
TMEM219	11.2731	Very high	1420		RBPJ	5.6749	Very high	1420		TMC4	5.13932	Very high	1420		ADIPOR1	3.96728	Very high	1420
CSNK1E	11.2724	Very high	1421		NET1	5.67418	Very high	1421		IARS	5.13915	Very high	1421		UPF3A	3.96727	Very high	1421
SLC35A4	11.2723	Very high	1422		ANKRD10	5.67228	Very high	1422		TBCB	5.139	Very high	1422		RCC2	3.96724	Very high	1422
DOPEY2	11.272	Very high	1423		FAM210B	5.672	Very high	1423		CYB5R1	5.13897	Very high	1423		PPFIA1	3.96723	Very high	1423
PRKCD	11.272	Very high	1424		PABPN1	5.67169	Very high	1424		LMNA	5.13752	Very high	1424		CCT5	3.96712	Very high	1424
WDR82	11.2717	Very high	1425		GTF3C6	5.67085	Very high	1425		SREBF1	5.13688	Very high	1425		EIF3B	3.96707	Very high	1425
TMEM87B	11.2715	Very high	1426		AL136097.1	5.66996	Very high	1426		CBX1	5.13651	Very high	1426		NAE1	3.96704	Very high	1426
PSMB7	11.2705	Very high	1427		DNAJB6	5.66847	Very high	1427		ATP5E	5.13535	Very high	1427		RAB3GAP2	3.96699	Very high	1427
AGPAT3	11.2705	Very high	1428		IGF1	5.66722	Very high	1428		C8orf59	5.13507	Very high	1428		SNW1	3.96697	Very high	1428
MBD3	11.2699	Very high	1429		HLA-DPB1	5.66717	Very high	1429		DENR	5.13373	Very high	1429		SCRIB	3.96692	Very high	1429
HMGN1	11.2696	Very high	1430		HNRNPH3	5.66646	Very high	1430		RTCB	5.13279	Very high	1430		LIMS1	3.96691	Very high	1430
SPCS1	11.2689	Very high	1431		SDC2	5.66527	Very high	1431		TERF2IP	5.13182	Very high	1431		HIPK1	3.96684	Very high	1431
ORMDL3	11.2686	Very high	1432		PPFIBP1	5.66527	Very high	1432		NOC2L	5.13117	Very high	1432		PDIA4	3.96675	Very high	1432
METTL9	11.2669	Very high	1433		CDK5RAP3	5.66441	Very high	1433		NDUFAF8	5.13116	Very high	1433		CUL4A	3.96672	Very high	1433
ZNF207	11.2667	Very high	1434		NDRG2	5.66422	Very high	1434		MRPS35	5.12967	Very high	1434		SMARCA1	3.96671	Very high	1434
MZT2B	11.2649	Very high	1435		CAB39L	5.6638	Very high	1435		FXYD3	5.12942	Very high	1435		EIF4E2	3.96671	Very high	1435
AGTRAP	11.2639	Very high	1436		HERC3	5.66368	Very high	1436		PDZD11	5.129	Very high	1436		ARF3	3.9667	Very high	1436
ALDH18A1	11.263	Very high	1437		ATP5G1	5.66312	Very high	1437		AP3D1	5.12839	Very high	1437		PDCL3	3.96662	Very high	1437
MAVS	11.2629	Very high	1438		EIF3B	5.66263	Very high	1438		RGL2	5.12771	Very high	1438		F8A1	3.96658	Very high	1438
SIDT2	11.2627	Very high	1439		STARD10	5.66259	Very high	1439		EBNA1BP2	5.12751	Very high	1439		MYO6	3.96654	Very high	1439
PTP4A1	11.2621	Very high	1440		LRRFIP1	5.66173	Very high	1440		TSR2	5.12722	Very high	1440		FAM20B	3.96636	Very high	1440
HNRNPH2	11.2614	Very high	1441		ERH	5.66063	Very high	1441		CLK1	5.1259	Very high	1441		UBE3A	3.96617	Very high	1441
MFN2	11.261	Very high	1442		TMEM219	5.65866	Very high	1442		UBE2L3	5.12487	Very high	1442		MT1E	3.96602	Very high	1442
SGPL1	11.2605	Very high	1443		DPYSL3	5.6585	Very high	1443		SMARCB1	5.12441	Very high	1443		MARVELD2	3.96602	Very high	1443
RAF1	11.2598	Very high	1444		COL4A1	5.65827	Very high	1444		GMPR	5.12416	Very high	1444		JUNB	3.96599	Very high	1444
TRMT112	11.2595	Very high	1445		PSMB6	5.65822	Very high	1445		SLC38A2	5.1229	Very high	1445		APRT	3.96596	Very high	1445
SAR1A	11.2592	Very high	1446		NAAA	5.65791	Very high	1446		CWC15	5.12227	Very high	1446		RSRP1	3.96594	Very high	1446
PLXNB1	11.2591	Very high	1447		HNRNPH2	5.6579	Very high	1447		PITHD1	5.12214	Very high	1447		CYP1B1	3.96591	Very high	1447
FLJ21022	11.2561	Very high	1448		GRHL2	5.65702	Very high	1448		ASAH1	5.12205	Very high	1448		PIM1	3.9659	Very high	1448
RAB13	11.2531	Very high	1449		PPCS	5.65683	Very high	1449		MCM7	5.12198	Very high	1449		CEP350	3.96589	Very high	1449
FARP1	11.2527	Very high	1450		GLG1	5.65663	Very high	1450		SPG21	5.12197	Very high	1450		PRDX5	3.96577	Very high	1450
CNN3	11.2492	Very high	1451		DAP3	5.65578	Very high	1451		CNDP2	5.12178	Very high	1451		TOR1AIP2	3.96577	Very high	1451
KDM4B	11.2484	Very high	1452		HIF1A	5.65432	Very high	1452		MTDH	5.12072	Very high	1452		MRPS25	3.9657	Very high	1452
TNPO1	11.2474	Very high	1453		SENP6	5.65333	Very high	1453		YKT6	5.11964	Very high	1453		H2AW	3.9656	Very high	1453
EPRS	11.2461	Very high	1454		CCND1	5.65218	Very high	1454		CYCS	5.11954	Very high	1454		FAM189B	3.96538	Very high	1454
EMB	11.2456	Very high	1455		KMT2C	5.65207	Very high	1455		GRB2	5.11932	Very high	1455		SAR1B	3.96531	Very high	1455
C20orf22	11.2454	Very high	1456		GNG5	5.65186	Very high	1456		GLMP	5.11929	Very high	1456		TMCO3	3.96529	Very high	1456
ADAM6	11.2452	Very high	1457		CAB39	5.65175	Very high	1457		DDX23	5.11908	Very high	1457		GUK1	3.96521	Very high	1457
STUB1	11.245	Very high	1458		MYDGF	5.65135	Very high	1458		EIF4EBP1	5.11783	Very high	1458		PLPP5	3.96515	Very high	1458
KIAA0367	11.2449	Very high	1459		CHD9	5.64989	Very high	1459		POLE3	5.11606	Very high	1459		RALGAPA2	3.96495	Very high	1459
RBBP7	11.2436	Very high	1460		C5orf45	5.64935	Very high	1460		AIDA	5.11586	Very high	1460		CTNNAL1	3.96494	Very high	1460
SD	11.2425	Very high	1461		SUN1	5.64896	Very high	1461		ARRDC1	5.11548	Very high	1461		ZNF350	3.96486	Very high	1461
EIF4EBP2	11.2425	Very high	1462		SNRPG	5.64873	Very high	1462		DLST	5.11367	Very high	1462		RNF10	3.96485	Very high	1462
PHF12	11.2419	Very high	1463		PDE5A	5.64848	Very high	1463		GLYR1	5.11307	Very high	1463		NGLY1	3.96479	Very high	1463
SYM	11.2417	Very high	1464		FTX	5.64822	Very high	1464		COPS5	5.11235	Very high	1464		TMEM125	3.96466	Very high	1464
USP9X	11.2417	Very high	1465		RPS19BP1	5.64737	Very high	1465		MRPS2	5.11128	Very high	1465		MPLKIP	3.96449	Very high	1465
WDR13	11.2405	Very high	1466		PPIG	5.64625	Very high	1466		CASC3	5.11039	Very high	1466		PLAAT3	3.96443	Very high	1466
PRA	11.2398	Very high	1467		AP2B1	5.64593	Very high	1467		BSCL2	5.10989	Very high	1467		CSNK1A1	3.96442	Very high	1467
JAG1	11.2394	Very high	1468		PSMD7	5.64546	Very high	1468		DDR1	5.10916	Very high	1468		HNRNPU	3.96425	Very high	1468
GRSF1	11.2391	Very high	1469		ARPP19	5.64465	Very high	1469		ACTR1B	5.10874	Very high	1469		STXBP3	3.9642	Very high	1469
MLLT1	11.2386	Very high	1470		CSGALNACT1	5.64343	Very high	1470		CRELD2	5.10853	Very high	1470		SLC26A11	3.96408	Very high	1470
C12orf57	11.2379	Very high	1471		SLC25A27	5.64211	Very high	1471		C16orf58	5.10843	Very high	1471		NUP43	3.96393	Very high	1471
SEC13	11.2367	Very high	1472		DYNC1LI2	5.64141	Very high	1472		G3BP2	5.10582	Very high	1472		ACP1	3.96388	Very high	1472
TRPC4AP	11.2364	Very high	1473		MKL2	5.64068	Very high	1473		BLCAP	5.10493	Very high	1473		TBL1XR1	3.96387	Very high	1473
AQP3	11.2363	Very high	1474		PRPF19	5.63999	Very high	1474		SDHD	5.10318	Very high	1474		IDH1	3.96363	Very high	1474
BAIAP2L1	11.2362	Very high	1475		TCEAL3	5.63675	Very high	1475		CCNL2	5.1028	Very high	1475		CRELD2	3.96358	Very high	1475
DAD1	11.2361	Very high	1476		RP11-982M15.2	5.63669	Very high	1476		ZBTB7B	5.10279	Very high	1476		RARS2	3.96348	Very high	1476
NDUFS5	11.2361	Very high	1477		UQCR10	5.63636	Very high	1477		TBC1D9B	5.10221	Very high	1477		MRPL16	3.96346	Very high	1477
ACOX1	11.2358	Very high	1478		MAPRE1	5.63516	Very high	1478		TGOLN2	5.10151	Very high	1478		EMG1	3.96346	Very high	1478
IST1	11.2352	Very high	1479		CALCOCO1	5.63383	Very high	1479		CMTM6	5.10119	Very high	1479		GMPS	3.96324	Very high	1479
SH3RF1	11.2348	Very high	1480		LINC01297	5.63322	Very high	1480		ALDH18A1	5.10026	Very high	1480		B4GALT5	3.96323	Very high	1480
C1orf115	11.2342	Very high	1481		TRAPPC5	5.631	Very high	1481		PMVK	5.09977	Very high	1481		ZDHHC9	3.96315	Very high	1481
SPECC1L	11.2338	Very high	1482		TMED4	5.63092	Very high	1482		KIF5B	5.09754	Very high	1482		MRPL47	3.96298	Very high	1482
ATPIF1	11.233	Very high	1483		POTEH	5.62988	Very high	1483		ANXA1	5.09749	Very high	1483		ABAT	3.96282	Very high	1483
KIF13B	11.2319	Very high	1484		NIPAL3	5.62953	Very high	1484		PCMT1	5.09626	Very high	1484		BCL6	3.9628	Very high	1484
COX7A2L	11.2316	Very high	1485		NUB1	5.62848	Very high	1485		KDM1A	5.09549	Very high	1485		ZNF254	3.96261	Very high	1485
BASP1	11.2302	Very high	1486		PSMA1	5.62796	Very high	1486		DNAJB11	5.09453	Very high	1486		EXOSC7	3.96259	Very high	1486
IFNGR2	11.2295	Very high	1487		GADD45B	5.62756	Very high	1487		SEPHS2	5.09436	Very high	1487		UBE2K	3.96254	Very high	1487
KIAA1254	11.2292	Very high	1488		OSBPL8	5.62673	Very high	1488		PITPNA	5.09399	Very high	1488		TMEM41B	3.96244	Very high	1488
PRNP	11.2289	Very high	1489		SCOC	5.62659	Very high	1489		TMEM254	5.0936	Very high	1489		ECPAS	3.9624	Very high	1489
LBH	11.2288	Very high	1490		TAF7	5.6258	Very high	1490		POLR2I	5.09342	Very high	1490		RPL4	3.96222	Very high	1490
NAA50	11.2285	Very high	1491		UGP2	5.62271	Very high	1491		STAT1	5.09268	Very high	1491		HSPA9	3.96213	Very high	1491
ADGRG1	11.2244	Very high	1492		HIST2H2BF	5.62258	Very high	1492		IGBP1	5.09216	Very high	1492		SERF1A	3.96202	Very high	1492
SELT	11.2238	Very high	1493		CHP1	5.62248	Very high	1493		COPRS	5.09183	Very high	1493		MALSU1	3.96198	Very high	1493
ARID5B	11.2235	Very high	1494		BLVRB	5.62181	Very high	1494		NIPSNAP1	5.09043	Very high	1494		NDUFA13	3.96197	Very high	1494
AHSA1	11.221	Very high	1495		RALY	5.61978	Very high	1495		DDX42	5.08998	Very high	1495		WASHC2C	3.96196	Very high	1495
RNF167	11.2192	Very high	1496		NOTCH2NL	5.61768	Very high	1496		EBP	5.08893	Very high	1496		FOXN3	3.96175	Very high	1496
TRIM8	11.2188	Very high	1497		RREB1	5.61763	Very high	1497		MGAT4B	5.08799	Very high	1497		TRIM11	3.96169	Very high	1497
MDH1	11.2186	Very high	1498		CHTF8	5.61719	Very high	1498		ZMPSTE24	5.08798	Very high	1498		ORMDL1	3.96163	Very high	1498
FAM134C	11.2182	Very high	1499		DHX9	5.61595	Very high	1499		SRSF4	5.08793	Very high	1499		PUS1	3.96153	Very high	1499
CBX3	11.2181	Very high	1500		ANK3	5.61554	Very high	1500		SLC39A1	5.08732	Very high	1500		SMIM30	3.96148	Very high	1500
RGS5	11.2176	Very high	1501		NPEPPS	5.61539	Very high	1501		ADH5	5.08641	Very high	1501		CBX7	3.96109	Very high	1501
PGAM1	11.2172	Very high	1502		JUP	5.61522	Very high	1502		RPL7L1	5.08635	Very high	1502		FBXO9	3.96101	Very high	1502
VTNR	11.2169	Very high	1503		IFNGR1	5.61489	Very high	1503		ZC3H15	5.08542	Very high	1503		CHMP2A	3.96083	Very high	1503
LUM	11.216	Very high	1504		TAF15	5.61435	Very high	1504		HSPA1B	5.08541	Very high	1504		TM7SF2	3.96083	Very high	1504
GRHPR	11.2158	Very high	1505		KHDRBS1	5.61377	Very high	1505		GNG10	5.08526	Very high	1505		MBD2	3.96082	Very high	1505
ZER1	11.2151	Very high	1506		PPP1R7	5.61367	Very high	1506		RERE	5.08517	Very high	1506		ABCB6	3.96058	Very high	1506
IQGAP2	11.2149	Very high	1507		NDUFA10	5.61342	Very high	1507		TMBIM1	5.08478	Very high	1507		MAGOH	3.96052	Very high	1507
BHLHE40	11.2144	Very high	1508		RALGAPA2	5.61339	Very high	1508		SLC1A5	5.08263	Very high	1508		MRPL34	3.9605	Very high	1508
HNRNPA1L2	11.2143	Very high	1509		IPO7	5.61091	Very high	1509		DCAF6	5.08226	Very high	1509		BAG6	3.96042	Very high	1509
APOD	11.2118	Very high	1510		SDHD	5.61019	Very high	1510		CDC123	5.08192	Very high	1510		RDH14	3.96042	Very high	1510
POLDIP3	11.2113	Very high	1511		GUCY1A3	5.60917	Very high	1511		BST2	5.08143	Very high	1511		COPS5	3.9603	Very high	1511
CHTF8	11.2112	Very high	1512		ZNF460	5.6091	Very high	1512		CDIPT	5.08139	Very high	1512		MRPL18	3.96022	Very high	1512
PSD4	11.2098	Very high	1513		YWHAG	5.60727	Very high	1513		TIMM10	5.07962	Very high	1513		POFUT2	3.96012	Very high	1513
PSMA2	11.2097	Very high	1514		TMEM30A	5.60588	Very high	1514		LBH	5.07937	Very high	1514		COTL1	3.95994	Very high	1514
HIF1A	11.2091	Very high	1515		SDHC	5.6057	Very high	1515		NDRG3	5.07898	Very high	1515		SH3BGRL3	3.95988	Very high	1515
MAP7	11.2091	Very high	1516		TMBIM4	5.60526	Very high	1516		PRELID3B	5.07822	Very high	1516		MGST1	3.95983	Very high	1516
ITGA6	11.2081	Very high	1517		GNAI2	5.60471	Very high	1517		HCFC1R1	5.0781	Very high	1517		SMG1	3.95971	Very high	1517
ATP5H	11.2078	Very high	1518		ARID5B	5.60451	Very high	1518		PLP2	5.0763	Very high	1518		RAC1	3.9597	Very high	1518
PRMT1	11.2074	Very high	1519		STAT6	5.6036	Very high	1519		2025-09-07	5.07606	Very high	1519		UXT	3.95962	Very high	1519
FOXP4	11.2067	Very high	1520		SEC11A	5.60281	Very high	1520		FABP5	5.07576	Very high	1520		STARD7	3.9596	Very high	1520
RNPEPL1	11.2065	Very high	1521		RNPS1	5.6025	Very high	1521		PIM3	5.07476	Very high	1521		ATP6V1H	3.95958	Very high	1521
BET1L	11.2065	Very high	1522		MDH2	5.60248	Very high	1522		SAE1	5.07358	Very high	1522		SYPL1	3.95945	Very high	1522
ERLEC1	11.2062	Very high	1523		KRT19	5.60144	Very high	1523		SNAPIN	5.07351	Very high	1523		TKT	3.95928	Very high	1523
OBSL1	11.2056	Very high	1524		ETFA	5.60091	Very high	1524		R3HDM4	5.07218	Very high	1524		HGSNAT	3.95918	Very high	1524
RNF213	11.2049	Very high	1525		ATP13A3	5.59764	Very high	1525		METTL9	5.07162	Very high	1525		CCNL1	3.95913	Very high	1525
KIAA0729	11.2048	Very high	1526		EXOC7	5.59737	Very high	1526		TLN1	5.07128	Very high	1526		IMPDH1	3.95911	Very high	1526
NDUFV1	11.2047	Very high	1527		ZC3H14	5.59673	Very high	1527		POLR2H	5.07097	Very high	1527		HTATSF1	3.95905	Very high	1527
ESRP1	11.2045	Very high	1528		PTP4A1	5.59645	Very high	1528		LTA4H	5.06951	Very high	1528		UBE4B	3.95902	Very high	1528
NUDCD3	11.2026	Very high	1529		CYFIP1	5.59572	Very high	1529		GPBP1L1	5.06926	Very high	1529		VKORC1	3.95901	Very high	1529
PPM1A	11.2022	Very high	1530		MYO6	5.59499	Very high	1530		AKR7A2	5.06896	Very high	1530		GCSH	3.95894	Very high	1530
AP1M2	11.2019	Very high	1531		ADIPOR1	5.59426	Very high	1531		AHNAK	5.06829	Very high	1531		NDUFB6	3.95891	Very high	1531
IP6K2	11.2017	Very high	1532		OLA1	5.58891	Very high	1532		COPS9	5.06791	Very high	1532		NAA38	3.95889	Very high	1532
NUP98	11.2015	Very high	1533		THUMPD1	5.58876	Very high	1533		HSPA1A	5.06725	Very high	1533		GADD45B	3.95886	Very high	1533
TMCO1	11.199	Very high	1534		EIF2A	5.58771	Very high	1534		BUD31	5.0668	Very high	1534		NAAA	3.95883	Very high	1534
ABHD14B	11.1987	Very high	1535		RP11-545I5.3	5.58767	Very high	1535		RBCK1	5.06519	Very high	1535		PRDX1	3.95874	Very high	1535
CYBRD1	11.1985	Very high	1536		ANAPC5	5.58766	Very high	1536		SRRM1	5.06501	Very high	1536		MPC1	3.95872	Very high	1536
ATP6V1E1	11.198	Very high	1537		NSMCE1	5.58697	Very high	1537		TMEM8A	5.06466	Very high	1537		CDKN1C	3.95869	Very high	1537
EPD	11.1978	Very high	1538		MRFAP1L1	5.58653	Very high	1538		FURIN	5.06387	Very high	1538		RFC5	3.95866	Very high	1538
NIPAL3	11.1977	Very high	1539		WBP1	5.58639	Very high	1539		ARL1	5.06206	Very high	1539		TLE5	3.9586	Very high	1539
ZMPSTE24	11.1974	Very high	1540		CCT2	5.58616	Very high	1540		ZFP36L1	5.0616	Very high	1540		PM20D2	3.9586	Very high	1540
CCDC6	11.1973	Very high	1541		LONP2	5.58613	Very high	1541		SH3GL1	5.06117	Very high	1541		PDCD5	3.95851	Very high	1541
RELA	11.1968	Very high	1542		SPINT1	5.5837	Very high	1542		SUPT5H	5.06093	Very high	1542		SEC63	3.95843	Very high	1542
USF2	11.1965	Very high	1543		WBP2	5.58129	Very high	1543		GORASP2	5.06067	Very high	1543		BMPR1B	3.95841	Very high	1543
SOX4	11.1959	Very high	1544		CTC-510F12.6	5.57989	Very high	1544		SERPINH1	5.06065	Very high	1544		YIPF6	3.95839	Very high	1544
RAB5C	11.1953	Very high	1545		UFM1	5.57959	Very high	1545		PPIF	5.05899	Very high	1545		CLIC4	3.95825	Very high	1545
IFNAR1	11.1951	Very high	1546		PPP1CA	5.57894	Very high	1546		NUBP2	5.05802	Very high	1546		EVL	3.95795	Very high	1546
HLA-DPA1	11.1948	Very high	1547		ECI2	5.57739	Very high	1547		ZDHHC12	5.05772	Very high	1547		ZNF148	3.95788	Very high	1547
PNRC2	11.1947	Very high	1548		FAM192A	5.57671	Very high	1548		ENG	5.05754	Very high	1548		SH3RF1	3.95784	Very high	1548
SVIL	11.1945	Very high	1549		CLIP1	5.57532	Very high	1549		BNIP3	5.05678	Very high	1549		SLC22A5	3.95783	Very high	1549
RNASEK	11.1942	Very high	1550		RAB11B	5.57503	Very high	1550		PMPCB	5.05651	Very high	1550		FAM102A	3.95777	Very high	1550
ARPC1A	11.1912	Very high	1551		MGST2	5.57391	Very high	1551		ACAA1	5.05587	Very high	1551		SLC38A1	3.95759	Very high	1551
POM121	11.1896	Very high	1552		TNPO1	5.57379	Very high	1552		MYC	5.05533	Very high	1552		CBWD5	3.95758	Very high	1552
MYH10	11.1892	Very high	1553		WWP1	5.57294	Very high	1553		POP7	5.05519	Very high	1553		HLA-J	3.95742	Very high	1553
NPTN	11.1892	Very high	1554		TTC14	5.57256	Very high	1554		TRAPPC6A	5.0545	Very high	1554		SPG11	3.95719	Very high	1554
2025-03-01	11.1891	Very high	1555		U2AF2	5.57256	Very high	1555		NAA20	5.05219	Very high	1555		LMBRD1	3.95717	Very high	1555
KLHDC3	11.189	Very high	1556		MCFD2	5.57234	Very high	1556		DHCR7	5.05203	Very high	1556		ACBD3	3.95712	Very high	1556
TPD52L2	11.1881	Very high	1557		MAX	5.57224	Very high	1557		P4HA1	5.05201	Very high	1557		SELENOF	3.95706	Very high	1557
CBX5	11.187	Very high	1558		CITED2	5.57176	Very high	1558		PNPLA2	5.05086	Very high	1558		FOLH1	3.95697	Very high	1558
AMFR	11.1849	Very high	1559		DCTN2	5.57049	Very high	1559		NAP1L1	5.04906	Very high	1559		VAMP8	3.95693	Very high	1559
SRRT	11.1838	Very high	1560		STAU1	5.57005	Very high	1560		SRP54	5.04869	Very high	1560		FAM131A	3.95675	Very high	1560
TMEM245	11.1836	Very high	1561		KIF5C	5.56865	Very high	1561		TIMM17A	5.04837	Very high	1561		CHMP4B	3.95661	Very high	1561
PINK1	11.1816	Very high	1562		LYPLA1	5.56815	Very high	1562		AZGP1	5.04825	Very high	1562		MLH1	3.95652	Very high	1562
DBNL	11.1809	Very high	1563		RBM23	5.56799	Very high	1563		SIL1	5.04825	Very high	1563		BNIP3L	3.95651	Very high	1563
TPR	11.1803	Very high	1564		XLOC_078314	5.56637	Very high	1564		NRBP1	5.04798	Very high	1564		MTX2	3.95642	Very high	1564
SLC2A12	11.1802	Very high	1565		CEP70	5.56633	Very high	1565		HP1BP3	5.04748	Very high	1565		MSRB2	3.95632	Very high	1565
SEC61B	11.1801	Very high	1566		MAPKAP1	5.5658	Very high	1566		HADH	5.04724	Very high	1566		MT1G	3.9563	Very high	1566
OSBP	11.1797	Very high	1567		SRP72	5.56535	Very high	1567		PRRC2B	5.04586	Very high	1567		TMC5	3.95602	Very high	1567
TSTA3	11.1785	Very high	1568		OSTC	5.56494	Very high	1568		CDK4	5.04571	Very high	1568		ATG4B	3.95601	Very high	1568
GUSB	11.1776	Very high	1569		RBM12	5.56394	Very high	1569		SRGN	5.045	Very high	1569		RBM15B	3.95575	Very high	1569
MBNL1	11.1766	Very high	1570		DYM	5.56391	Very high	1570		RNH1	5.04444	Very high	1570		COPS6	3.95568	Very high	1570
DHX15	11.1751	Very high	1571		DHX15	5.56236	Very high	1571		PDIA5	5.04434	Very high	1571		TPR	3.95561	Very high	1571
PAPSS1	11.1748	Very high	1572		PSMB5	5.56234	Very high	1572		DNAJB2	5.04432	Very high	1572		ELOB	3.95559	Very high	1572
IARS	11.1745	Very high	1573		ACAA1	5.56183	Very high	1573		LAS1L	5.0424	Very high	1573		TENT4A	3.95558	Very high	1573
RNF11	11.1739	Very high	1574		MIR143HG	5.56119	Very high	1574		LSM14A	5.04131	Very high	1574		NUP50	3.95554	Very high	1574
DYNLL2	11.1729	Very high	1575		SARS	5.56022	Very high	1575		MRPL38	5.03693	Very high	1575		ALDOA	3.95544	Very high	1575
SRRM1	11.1727	Very high	1576		MRPS28	5.55997	Very high	1576		VASP	5.03692	Very high	1576		ERP29	3.95538	Very high	1576
SCAP	11.1717	Very high	1577		SRSF10	5.55976	Very high	1577		AK2	5.03675	Very high	1577		MED10	3.95536	Very high	1577
RBM5	11.1712	Very high	1578		GSTK1	5.55836	Very high	1578		EAPP	5.03644	Very high	1578		CRYL1	3.95527	Very high	1578
PRDX4	11.1706	Very high	1579		TMEM14B	5.55805	Very high	1579		TRPC4AP	5.03598	Very high	1579		DMAC2	3.95515	Very high	1579
CSGALNACT1	11.1697	Very high	1580		CTD-2314B22.1	5.55741	Very high	1580		HGS	5.03543	Very high	1580		CDK11B	3.95504	Very high	1580
APOA1BP	11.1683	Very high	1581		KLHL24	5.55453	Very high	1581		APEH	5.03416	Very high	1581		FBXW11	3.95493	Very high	1581
POR	11.1683	Very high	1582		QRICH1	5.55297	Very high	1582		TIMM13	5.03386	Very high	1582		WASHC1	3.9549	Very high	1582
TMEM30B	11.1681	Very high	1583		MYO1C	5.5514	Very high	1583		DARS	5.03316	Very high	1583		ARL1	3.95483	Very high	1583
NDUFV2	11.1676	Very high	1584		ADAMTS1	5.55086	Very high	1584		AKAP8L	5.03193	Very high	1584		PSMB2	3.95478	Very high	1584
EMP2	11.167	Very high	1585		NUMB	5.54956	Very high	1585		UBE2L6	5.03163	Very high	1585		RPS6KA3	3.95475	Very high	1585
SUPT16H	11.1639	Very high	1586		SEC23B	5.54913	Very high	1586		POLR2J	5.03096	Very high	1586		C11orf96	3.95461	Very high	1586
STRN4	11.1635	Very high	1587		SLC12A2	5.54852	Very high	1587		SH3GLB2	5.02997	Very high	1587		POLD3	3.95456	Very high	1587
VPS4A	11.163	Very high	1588		GRHPR	5.54807	Very high	1588		TPM1	5.02989	Very high	1588		BRD8	3.95445	Very high	1588
SH3GLB2	11.1624	Very high	1589		HBS1L	5.54781	Very high	1589		NCBP2	5.02941	Very high	1589		TAOK1	3.95432	Very high	1589
GAK	11.1607	Very high	1590		RHEB	5.54708	Very high	1590		RBM42	5.0289	Very high	1590		METTL5	3.95428	Very high	1590
NSMCE1	11.157	Very high	1591		LUC7L2	5.54607	Very high	1591		SCAMP4	5.02874	Very high	1591		APOO	3.95426	Very high	1591
ALDH2	11.1569	Very high	1592		USO1	5.54604	Very high	1592		SF3A2	5.0286	Very high	1592		CLSTN1	3.95423	Very high	1592
NDUFA11	11.1569	Very high	1593		TXNL4A	5.5434	Very high	1593		ATXN2L	5.02854	Very high	1593		UHRF2	3.95421	Very high	1593
COL18A1	11.1566	Very high	1594		ATP6V1D	5.54304	Very high	1594		TSR3	5.02652	Very high	1594		HNRNPDL	3.95407	Very high	1594
PRSM1	11.1563	Very high	1595		TAF10	5.54287	Very high	1595		LMAN1	5.02617	Very high	1595		SUMF1	3.95404	Very high	1595
PDS5A	11.1562	Very high	1596		USP7	5.54219	Very high	1596		ID3	5.02496	Very high	1596		PSMA3	3.95398	Very high	1596
GDE1	11.1538	Very high	1597		GPBP1	5.54214	Very high	1597		RNASET2	5.02412	Very high	1597		NUP133	3.95395	Very high	1597
SPG21	11.1533	Very high	1598		MAF1	5.5418	Very high	1598		ANAPC16	5.02299	Very high	1598		ZC3H4	3.95394	Very high	1598
ARPC5	11.1532	Very high	1599		LMOD1	5.54149	Very high	1599		TSPAN15	5.02224	Very high	1599		RNF145	3.95382	Very high	1599
SLC25A1	11.1503	Very high	1600		SRSF7	5.54136	Very high	1600		SUPT4H1	5.02175	Very high	1600		AIFM1	3.95355	Very high	1600
BRI3	11.1493	Very high	1601		ACP1	5.5406	Very high	1601		HNRNPUL2	5.02168	Very high	1601		ZDHHC20	3.95353	Very high	1601
PPP6R3	11.1486	Very high	1602		RAP1A	5.53987	Very high	1602		PNRC1	5.0215	Very high	1602		USP48	3.9535	Very high	1602
FIS1	11.1484	Very high	1603		PLS3	5.53871	Very high	1603		SYT7	5.02112	Very high	1603		NOS1	3.95337	Very high	1603
DLG5	11.1474	Very high	1604		ANXA3	5.53812	Very high	1604		CNPPD1	5.02071	Very high	1604		NARF	3.95336	Very high	1604
HMGXB3	11.1468	Very high	1605		WDR6	5.53779	Very high	1605		NELFE	5.0201	Very high	1605		H2AC12	3.9533	Very high	1605
TOP1	11.1468	Very high	1606		PGM5	5.53673	Very high	1606		DNAJC7	5.01934	Very high	1606		PAIP2	3.95298	Very high	1606
THUMPD1	11.1464	Very high	1607		FAM111A	5.53592	Very high	1607		FAM234A	5.01751	Very high	1607		ZNF746	3.95296	Very high	1607
KDM2A	11.1458	Very high	1608		NRDC	5.53459	Very high	1608		SEC31A	5.01691	Very high	1608		ANKRD11	3.95291	Very high	1608
ZMYND11	11.1455	Very high	1609		AURKAIP1	5.53421	Very high	1609		LARS	5.0167	Very high	1609		CACYBP	3.95271	Very high	1609
PI4KA	11.1443	Very high	1610		PRMT1	5.5327	Very high	1610		PMPCA	5.01647	Very high	1610		LRBA	3.9527	Very high	1610
IDS	11.1442	Very high	1611		EIF4E	5.53214	Very high	1611		NAA10	5.01581	Very high	1611		UBXN1	3.95268	Very high	1611
CRISPLD2	11.144	Very high	1612		TTC37	5.53207	Very high	1612		SELENOT	5.01557	Very high	1612		CTBP1	3.95234	Very high	1612
GTF2F1	11.1433	Very high	1613		ORMDL1	5.53167	Very high	1613		SPATA20	5.01529	Very high	1613		UBE2D3	3.95228	Very high	1613
UQCRH	11.1433	Very high	1614		PTPN11	5.53058	Very high	1614		PSMD10	5.01441	Very high	1614		HERC2P2	3.95227	Very high	1614
RBM15B	11.1432	Very high	1615		BAG1	5.53039	Very high	1615		DPM1	5.01434	Very high	1615		TMEM42	3.95224	Very high	1615
NUCB2	11.1429	Very high	1616		VDAC3	5.53003	Very high	1616		OXA1L	5.01331	Very high	1616		DTX3	3.95216	Very high	1616
COPS6	11.1424	Very high	1617		SPECC1L	5.52972	Very high	1617		NBR1	5.01254	Very high	1617		FZD4	3.9521	Very high	1617
DCAF8	11.1415	Very high	1618		VAPA	5.52963	Very high	1618		PRKACA	5.01227	Very high	1618		UQCRFS1	3.95207	Very high	1618
MAN1B1	11.1415	Very high	1619		NIPBL	5.52853	Very high	1619		SNRNP25	5.01218	Very high	1619		USP4	3.95171	Very high	1619
BAZ2A	11.1412	Very high	1620		PTPRK	5.52803	Very high	1620		CSE1L	5.01192	Very high	1620		TACSTD2	3.95166	Very high	1620
TACC1	11.1401	Very high	1621		GIGYF2	5.52644	Very high	1621		IDH3B	5.01178	Very high	1621		DNAJB1	3.95163	Very high	1621
WDR26	11.1397	Very high	1622		ATP5G3	5.52632	Very high	1622		ANXA6	5.01132	Very high	1622		CCZ1	3.95159	Very high	1622
NDST1	11.1397	Very high	1623		PSMC3	5.52524	Very high	1623		TMEM258	5.01049	Very high	1623		TCEAL6	3.95143	Very high	1623
TRA2B	11.1394	Very high	1624		API5	5.52433	Very high	1624		FAM127B	5.01024	Very high	1624		TBCB	3.95136	Very high	1624
LUC7L2	11.139	Very high	1625		REXO2	5.52403	Very high	1625		MRPL16	5.009	Very high	1625		FNDC3B	3.95123	Very high	1625
SHC1	11.1387	Very high	1626		SPOCK3	5.524	Very high	1626		COX20	5.00848	Very high	1626		WIPI1	3.95117	Very high	1626
RBL2	11.1385	Very high	1627		TMEM98	5.52357	Very high	1627		HK1	5.00686	Very high	1627		MORC2	3.95107	Very high	1627
MGST1	11.1378	Very high	1628		TRIB1	5.52318	Very high	1628		COX14	5.0068	Very high	1628		ZNF22	3.95097	Very high	1628
KIAA0230	11.137	Very high	1629		PGRMC2	5.5228	Very high	1629		COASY	5.00556	Very high	1629		IFNGR1	3.95093	Very high	1629
KIAA0727	11.1368	Very high	1630		WASF2	5.52273	Very high	1630		CD276	5.00544	Very high	1630		PNP	3.95089	Very high	1630
MAPRE1	11.1364	Very high	1631		RNF167	5.52161	Very high	1631		MAN2B1	5.0049	Very high	1631		ARFGEF1	3.95088	Very high	1631
PPP1R10	11.1363	Very high	1632		NCKAP1	5.52121	Very high	1632		DDX6	5.00453	Very high	1632		EIF1B	3.95087	Very high	1632
DUSP16	11.1361	Very high	1633		PHB	5.52108	Very high	1633		HPRT1	5.00399	Very high	1633		DGCR8	3.95086	Very high	1633
NAMPT	11.136	Very high	1634		ITGAV	5.52084	Very high	1634		EIF5	5.00145	Very high	1634		MTREX	3.95066	Very high	1634
STAG2	11.135	Very high	1635		PIK3C2A	5.52003	Very high	1635		TARDBP	5.00064	Very high	1635		MED4	3.95063	Very high	1635
OTUB1	11.1349	Very high	1636		PSME3	5.51881	Very high	1636		ARFGAP2	5.00052	Very high	1636		SNHG21	3.95062	Very high	1636
PSMC3	11.1333	Very high	1637		AC005944.2	5.51686	Very high	1637		C17orf49	5.00036	Very high	1637		ADI1	3.9505	Very high	1637
CHD2	11.1331	Very high	1638		CHMP5	5.51569	Very high	1638		GSTO1	4.99987	Very high	1638		HSD17B10	3.9505	Very high	1638
TACC2	11.1331	Very high	1639		PGM3	5.51568	Very high	1639		GTF3C1	4.99948	Very high	1639		BLMH	3.95049	Very high	1639
ADNP	11.1329	Very high	1640		ZFX	5.51507	Very high	1640		FUBP1	4.99883	Very high	1640		LAS1L	3.95016	Very high	1640
UBL5	11.1329	Very high	1641		PSMD2	5.51433	Very high	1641		SIVA1	4.99875	Very high	1641		RAB21	3.95013	Very high	1641
PPA1	11.1316	Very high	1642		METAP2	5.51395	Very high	1642		WDR83OS	4.9987	Very high	1642		D2HGDH	3.95012	Very high	1642
TMEM98	11.1315	Very high	1643		SPG21	5.5137	Very high	1643		GTF2F1	4.99818	Very high	1643		SPOP	3.9501	Very high	1643
ESYT1	11.1298	Very high	1644		CCT4	5.51363	Very high	1644		PAGR1	4.99762	Very high	1644		LARS1	3.95009	Very high	1644
UBE2L3	11.1297	Very high	1645		ALOX15B	5.5133	Very high	1645		CDK16	4.99743	Very high	1645		ZNF462	3.95009	Very high	1645
NAA60	11.1295	Very high	1646		IFITM1	5.51256	Very high	1646		LINC00493	4.99662	Very high	1646		SRPK1	3.9499	Very high	1646
ZNF652	11.1289	Very high	1647		LTBP1	5.51144	Very high	1647		PPCS	4.99595	Very high	1647		SAE1	3.94987	Very high	1647
GMPR	11.1279	Very high	1648		DUT	5.51121	Very high	1648		PHGDH	4.99483	Very high	1648		LEMD2	3.94983	Very high	1648
IQSEC1	11.1276	Very high	1649		CREG1	5.51105	Very high	1649		SGSM3	4.99482	Very high	1649		ZFHX3	3.94982	Very high	1649
ATP5J2	11.127	Very high	1650		CCT6A	5.51065	Very high	1650		FUCA1	4.9945	Very high	1650		USP1	3.94973	Very high	1650
CSTB	11.126	Very high	1651		RCAN3	5.50978	Very high	1651		DNAJC4	4.99376	Very high	1651		ZFYVE21	3.94968	Very high	1651
SDC4	11.126	Very high	1652		MYADM	5.50931	Very high	1652		RNASE1	4.99375	Very high	1652		GAPDH	3.94962	Very high	1652
ATRAID	11.1259	Very high	1653		RP11-66B24.4	5.50833	Very high	1653		PINK1	4.99324	Very high	1653		SMIM4	3.9496	Very high	1653
NFKBIA	11.1248	Very high	1654		EI24	5.50706	Very high	1654		H2AFV	4.99221	Very high	1654		DRAIC	3.94941	Very high	1654
PCNP	11.1242	Very high	1655		MIOS	5.50682	Very high	1655		INPPL1	4.99153	Very high	1655		PAIP1	3.9494	Very high	1655
DDX23	11.1241	Very high	1656		AR	5.50635	Very high	1656		TMED7	4.99104	Very high	1656		EXOSC10	3.94929	Very high	1656
CAPZA1	11.123	Very high	1657		IQGAP2	5.50612	Very high	1657		MPZL1	4.99052	Very high	1657		NR4A1	3.94926	Very high	1657
DCTN2	11.1221	Very high	1658		CCAR2	5.50545	Very high	1658		C14orf2	4.99008	Very high	1658		COPRS	3.94913	Very high	1658
PAFAH1B1	11.1221	Very high	1659		KCTD3	5.50497	Very high	1659		RHOU	4.98914	Very high	1659		UBFD1	3.94907	Very high	1659
CTBP2	11.1196	Very high	1660		HERC1	5.50493	Very high	1660		NDUFC1	4.98903	Very high	1660		AGPAT3	3.94888	Very high	1660
YKT6	11.1193	Very high	1661		HAX1	5.50292	Very high	1661		ARHGAP1	4.98855	Very high	1661		TRIM2	3.94879	Very high	1661
RNF41	11.119	Very high	1662		TUFM	5.50192	Very high	1662		EMC2	4.9884	Very high	1662		EMC3	3.94865	Very high	1662
ATP8B1	11.118	Very high	1663		CREB3L1	5.5009	Very high	1663		RAB14	4.98747	Very high	1663		RMND5A	3.9486	Very high	1663
FHL1	11.1174	Very high	1664		ASH1L	5.50013	Very high	1664		SAFB	4.9872	Very high	1664		MRPS34	3.94849	Very high	1664
SMAD4	11.1173	Very high	1665		UBXN1	5.50002	Very high	1665		SPOCK1	4.98658	Very high	1665		MYADM	3.94843	Very high	1665
ARPP19	11.1168	Very high	1666		RGS10	5.49901	Very high	1666		NPEPPS	4.98647	Very high	1666		MRPS9	3.94837	Very high	1666
MOGS	11.1158	Very high	1667		CCT5	5.49775	Very high	1667		MAGOH	4.98531	Very high	1667		SLC41A3	3.94827	Very high	1667
TNIP1	11.1149	Very high	1668		PYCR1	5.49748	Very high	1668		MTIF3	4.98441	Very high	1668		H3C1	3.94824	Very high	1668
SLC9A3R1	11.1149	Very high	1669		PSMA3	5.49617	Very high	1669		GSS	4.98285	Very high	1669		UBAC1	3.94823	Very high	1669
BACE2	11.1148	Very high	1670		BIRC6	5.49569	Very high	1670		CHPF	4.98263	Very high	1670		LINC00999	3.94815	Very high	1670
YAP1	11.1148	Very high	1671		TRPS1	5.49504	Very high	1671		RPS6KB2	4.98236	Very high	1671		TSPAN8	3.9481	Very high	1671
POLD4	11.1145	Very high	1672		SSRP1	5.49335	Very high	1672		USP7	4.98205	Very high	1672		CSNK2B	3.94801	Very high	1672
HFC1	11.1141	Very high	1673		ZNF350	5.49208	Very high	1673		FBXL5	4.97983	Very high	1673		ICA1	3.948	Very high	1673
KDM5C	11.1135	Very high	1674		RASEF	5.48898	Very high	1674		TIMMDC1	4.97875	Very high	1674		CCNQ	3.94782	Very high	1674
TRAF7	11.1128	Very high	1675		NDUFA7	5.48774	Very high	1675		HDAC3	4.97816	Very high	1675		TMEM208	3.94778	Very high	1675
KDM1A	11.1125	Very high	1676		CAPZA1	5.48615	Very high	1676		TEX261	4.9775	Very high	1676		TBC1D16	3.94776	Very high	1676
CO	11.1104	Very high	1677		AKT2	5.48352	Very high	1677		CFDP1	4.97616	Very high	1677		TMEM181	3.9477	Very high	1677
LTF	11.1095	Very high	1678		SPOP	5.48323	Very high	1678		C7orf50	4.97553	Very high	1678		MARCHF5	3.94767	Very high	1678
STK24	11.1093	Very high	1679		DCAF6	5.48235	Very high	1679		HIST1H2BD	4.97458	Very high	1679		SLC44A1	3.94767	Very high	1679
NDUFC2	11.1092	Very high	1680		COPS6	5.48194	Very high	1680		MRPS6	4.97424	Very high	1680		GHITM	3.94759	Very high	1680
SPCS2P4	11.1058	Very high	1681		BNIP3L	5.48176	Very high	1681		SCCPDH	4.97346	Very high	1681		RPSAP52	3.94751	Very high	1681
CDK4	11.1053	Very high	1682		DUS1L	5.48053	Very high	1682		PSMC2	4.97261	Very high	1682		GGPS1	3.94728	Very high	1682
EIF2A	11.1051	Very high	1683		LINC01578	5.47993	Very high	1683		SYVN1	4.97233	Very high	1683		LINGO1	3.94712	Very high	1683
HSPE1	11.1049	Very high	1684		RP11-867G23.4	5.47699	Very high	1684		IDH3G	4.97225	Very high	1684		CKAP4	3.94708	Very high	1684
BNIP3	11.1042	Very high	1685		VAMP2	5.47671	Very high	1685		TAX1BP3	4.97204	Very high	1685		MLXIP	3.94706	Very high	1685
SH3BGRL3	11.1038	Very high	1686		NDUFS4	5.47596	Very high	1686		KIAA0100	4.97105	Very high	1686		NIPAL3	3.94703	Very high	1686
ZNF217	11.1037	Very high	1687		TADA3	5.4754	Very high	1687		TCTA	4.97021	Very high	1687		EIF4E	3.94695	Very high	1687
JMJD8	11.1034	Very high	1688		RHOBTB3	5.47287	Very high	1688		HACD2	4.97011	Very high	1688		SLC20A1	3.9469	Very high	1688
USO1	11.1015	Very high	1689		ZNF649	5.47284	Very high	1689		C19orf24	4.96947	Very high	1689		ATP6V1F	3.94676	Very high	1689
SCCPDH	11.0983	Very high	1690		NDUFA6	5.47283	Very high	1690		TMEM87A	4.9687	Very high	1690		SLC3A2	3.94673	Very high	1690
GABARAPL2	11.0982	Very high	1691		PLPP3	5.47281	Very high	1691		SPTAN1	4.96805	Very high	1691		SF3B6	3.94672	Very high	1691
DHX30	11.0972	Very high	1692		GBAS	5.47265	Very high	1692		COMMD4	4.96679	Very high	1692		NDRG2	3.94672	Very high	1692
SOX9	11.0971	Very high	1693		TSPAN8	5.47227	Very high	1693		IGLL5	4.96659	Very high	1693		H3C13	3.9467	Very high	1693
TUBA1A	11.0969	Very high	1694		SPPL2A	5.47203	Very high	1694		MRPL58	4.96623	Very high	1694		ASNSD1	3.94667	Very high	1694
TBCD	11.0943	Very high	1695		FKBP4	5.47172	Very high	1695		SELENOM	4.96591	Very high	1695		H2BC9	3.94659	Very high	1695
EPS15	11.0933	Very high	1696		SETD7	5.47127	Very high	1696		ERI3	4.96486	Very high	1696		TUBA4A	3.94658	Very high	1696
ARMCX3	11.093	Very high	1697		ARF6	5.4704	Very high	1697		SERPINB6	4.96467	Very high	1697		MTCH2	3.94658	Very high	1697
ATXN2L	11.0927	Very high	1698		IVD	5.46947	Very high	1698		C7orf73	4.96225	Very high	1698		PSMA2	3.94647	Very high	1698
WARS	11.0926	Very high	1699		OSBPL9	5.46936	Very high	1699		SPSB3	4.9602	Very high	1699		CSE1L	3.94644	Very high	1699
TAB2	11.0926	Very high	1700		ARHGEF7	5.46917	Very high	1700		LAP3	4.95956	Very high	1700		MRPL14	3.94643	Very high	1700
TSPAN9	11.0922	Very high	1701		IARS	5.46834	Very high	1701		STAP2	4.95908	Very high	1701		ALDH7A1	3.94633	Very high	1701
NT5C2	11.0915	Very high	1702		TBC1D5	5.46705	Very high	1702		BZW2	4.95884	Very high	1702		SRSF2	3.94619	Very high	1702
SCAF1	11.0914	Very high	1703		HIPK2	5.46698	Very high	1703		COX7A2L	4.95856	Very high	1703		ZNF714	3.94612	Very high	1703
SRP72	11.0907	Very high	1704		WHSC1L1	5.46681	Very high	1704		FLII	4.95789	Very high	1704		DCAF11	3.94606	Very high	1704
SGTA	11.0907	Very high	1705		PSMC2	5.46612	Very high	1705		PAF1	4.95629	Very high	1705		MCF2L	3.94588	Very high	1705
PUM1	11.0903	Very high	1706		TBCB	5.46481	Very high	1706		MTA1	4.95561	Very high	1706		SUPT7L	3.94562	Very high	1706
AP2A2	11.09	Very high	1707		NDFIP1	5.4642	Very high	1707		CREB3	4.95522	Very high	1707		SYAP1	3.94549	Very high	1707
ATP6V0D1	11.0888	Very high	1708		LBH	5.46417	Very high	1708		COL18A1	4.95503	Very high	1708		CREBRF	3.94548	Very high	1708
CPSF3L	11.0881	Very high	1709		ATXN2	5.46364	Very high	1709		HN1	4.95484	Very high	1709		CGNL1	3.94533	Very high	1709
ZNF638	11.0876	Very high	1710		DDRGK1	5.46333	Very high	1710		PPP5C	4.95455	Very high	1710		TMEM109	3.94521	Very high	1710
UBE2R2	11.0873	Very high	1711		RASSF3	5.46308	Very high	1711		CIAO1	4.9542	Very high	1711		E2F3	3.94514	Very high	1711
CIZ1	11.0869	Very high	1712		NFAT5	5.46217	Very high	1712		LRIG1	4.95373	Very high	1712		MFF	3.9451	Very high	1712
EDM2	11.0868	Very high	1713		SMAD5	5.46145	Very high	1713		PRR15L	4.95061	Very high	1713		SSU72	3.94484	Very high	1713
LRP3	11.0867	Very high	1714		SEPN1	5.46132	Very high	1714		EIF5B	4.95002	Very high	1714		DNAJC9	3.94475	Very high	1714
ICMT	11.0862	Very high	1715		MFAP4	5.45837	Very high	1715		WASF2	4.94941	Very high	1715		PUS7	3.94474	Very high	1715
SP1	11.0857	Very high	1716		PTGR1	5.45815	Very high	1716		SLC25A10	4.94852	Very high	1716		TCEAL5	3.94472	Very high	1716
SEC11A	11.0851	Very high	1717		TPR	5.45804	Very high	1717		CSNK1E	4.94817	Very high	1717		FAM222B	3.9447	Very high	1717
SSB	11.0851	Very high	1718		ANXA7	5.45788	Very high	1718		PPP2CB	4.94757	Very high	1718		RAMP1	3.94469	Very high	1718
TOMM6	11.0847	Very high	1719		MSN	5.45536	Very high	1719		NAA38	4.94732	Very high	1719		YY1	3.94469	Very high	1719
RBCK1	11.0838	Very high	1720		YTHDC1	5.4536	Very high	1720		C19orf60	4.94713	Very high	1720		TUSC2	3.94453	Very high	1720
LASP1	11.0837	Very high	1721		EPAS1	5.45318	Very high	1721		C19orf70	4.94535	Very high	1721		PPIF	3.94445	Very high	1721
TEX264	11.0837	Very high	1722		ELF1	5.45263	Very high	1722		SMCO4	4.94501	Very high	1722		PTPN1	3.94443	Very high	1722
COX7A2	11.0828	Very high	1723		PA2G4	5.45217	Very high	1723		PSMD1	4.94475	Very high	1723		MDK	3.94428	Very high	1723
TC2N	11.0826	Very high	1724		CAT	5.4517	Very high	1724		GMNN	4.94454	Very high	1724		HNRNPF	3.94428	Very high	1724
IGSF8	11.0822	Very high	1725		LSM14A	5.45138	Very high	1725		MEAF6	4.94335	Very high	1725		ACTR3	3.94425	Very high	1725
SUP45L1	11.0818	Very high	1726		RSRC2	5.45138	Very high	1726		TBX3	4.94329	Very high	1726		TEPSIN	3.94418	Very high	1726
SOAT1	11.0814	Very high	1727		TECR	5.45084	Very high	1727		EXOC7	4.94245	Very high	1727		PTPRJ	3.94401	Very high	1727
NDUFB10	11.0813	Very high	1728		FOXN3	5.45039	Very high	1728		CAMK2N1	4.94218	Very high	1728		ZNF362	3.94386	Very high	1728
CYCS	11.0771	Very high	1729		SELT	5.44905	Very high	1729		SLC25A11	4.94158	Very high	1729		NEPRO	3.94385	Very high	1729
MTA2	11.077	Very high	1730		EPS15	5.44891	Very high	1730		WDR82	4.9411	Very high	1730		H4C2	3.94373	Very high	1730
SPATA20	11.0766	Very high	1731		CRTAP	5.44886	Very high	1731		UBE2E3	4.94103	Very high	1731		HBB	3.94369	Very high	1731
SLC2A4RG	11.076	Very high	1732		RAB10	5.4472	Very high	1732		TOMM22	4.9407	Very high	1732		RAB43	3.94368	Very high	1732
ERP44	11.0757	Very high	1733		HSD17B12	5.44706	Very high	1733		STARD10	4.93893	Very high	1733		RER1	3.94367	Very high	1733
EIF6	11.0747	Very high	1734		DMTF1	5.44693	Very high	1734		ALG2	4.93891	Very high	1734		PRR15L	3.94364	Very high	1734
AP1G1	11.0742	Very high	1735		FAM98A	5.44663	Very high	1735		SERPING1	4.93862	Very high	1735		RAB14	3.94359	Very high	1735
NGEP	11.0719	Very high	1736		S100A4	5.44639	Very high	1736		RSRP1	4.93665	Very high	1736		COPZ1	3.94347	Very high	1736
NDUFB4	11.0715	Very high	1737		MRPL24	5.44587	Very high	1737		EXOSC4	4.9349	Very high	1737		DERL1	3.94339	Very high	1737
KDM3B	11.071	Very high	1738		ZFAND3	5.44451	Very high	1738		XRN2	4.93453	Very high	1738		GTF2IRD2B	3.94329	Very high	1738
PDXK	11.0702	Very high	1739		SP100	5.44352	Very high	1739		MAGEF1	4.93262	Very high	1739		GPR107	3.94315	Very high	1739
FLJ22206	11.0702	Very high	1740		LGMN	5.44338	Very high	1740		ANAPC11	4.93092	Very high	1740		CD59	3.94313	Very high	1740
WIPI2	11.0701	Very high	1741		DDAH1	5.44201	Very high	1741		CDC34	4.93004	Very high	1741		LUC7L3	3.94291	Very high	1741
SMOC2	11.0694	Very high	1742		ANXA6	5.4412	Very high	1742		SNRPA1	4.92938	Very high	1742		FZD1	3.94277	Very high	1742
KANK2	11.0693	Very high	1743		ALDH6A1	5.44094	Very high	1743		PSMD14	4.9292	Very high	1743		UBE2C	3.94276	Very high	1743
PTPN11	11.0671	Very high	1744		MRPS24	5.4409	Very high	1744		CDV3	4.9289	Very high	1744		FANCL	3.94273	Very high	1744
ZG16B	11.0657	Very high	1745		SPATS2L	5.44012	Very high	1745		SLBP	4.92884	Very high	1745		FRG1	3.94265	Very high	1745
KIAA1217	11.0646	Very high	1746		SNX3	5.43928	Very high	1746		USP5	4.9278	Very high	1746		CNOT6	3.9426	Very high	1746
GDH	11.0645	Very high	1747		LRPPRC	5.43896	Very high	1747		RING1	4.92719	Very high	1747		GTPBP6	3.94252	Very high	1747
MARS	11.0638	Very high	1748		TIAL1	5.43864	Very high	1748		PSMC6	4.92713	Very high	1748		ALDH9A1	3.94249	Very high	1748
PRELP	11.0635	Very high	1749		LIMA1	5.43851	Very high	1749		HTRA1	4.92648	Very high	1749		MICAL2	3.94235	Very high	1749
TMX2	11.063	Very high	1750		SGK1	5.43699	Very high	1750		SSBP3	4.92607	Very high	1750		HLA-E	3.94235	Very high	1750
PSMD7	11.0624	Very high	1751		TUBA1C	5.43699	Very high	1751		DNAJC19	4.92556	Very high	1751		NIBAN1	3.94231	Very high	1751
NDUFB11	11.0624	Very high	1752		ERLEC1	5.43687	Very high	1752		NASP	4.92527	Very high	1752		HDAC2	3.94213	Very high	1752
PPP6R2	11.0598	Very high	1753		MRPL41	5.43683	Very high	1753		NDUFB2	4.92423	Very high	1753		NCOA2	3.9421	Very high	1753
SLC25A23	11.0594	Very high	1754		PNN	5.4368	Very high	1754		IVD	4.92421	Very high	1754		ZNF322	3.9419	Very high	1754
FOXO3	11.0591	Very high	1755		LSM7	5.43642	Very high	1755		CHCHD3	4.92401	Very high	1755		MICU2	3.9417	Very high	1755
PPH1	11.059	Very high	1756		PPP2CB	5.43526	Very high	1756		PTRF	4.92374	Very high	1756		DZIP3	3.94156	Very high	1756
KLF9	11.059	Very high	1757		USF2	5.43458	Very high	1757		PPP2CA	4.92296	Very high	1757		CYP1A2	3.94141	Very high	1757
CREBBP	11.0589	Very high	1758		RNH1	5.43427	Very high	1758		TTLL12	4.9228	Very high	1758		ZNF721	3.94129	Very high	1758
PHC2	11.0578	Very high	1759		TFG	5.43209	Very high	1759		TM9SF1	4.92241	Very high	1759		RPP25L	3.94127	Very high	1759
TRIR	11.0576	Very high	1760		TNKS1BP1	5.43195	Very high	1760		MFSD1	4.92238	Very high	1760		NCOA3	3.94123	Very high	1760
SEC14L2	11.0569	Very high	1761		USP34	5.43162	Very high	1761		UBTF	4.92208	Very high	1761		CERT1	3.94118	Very high	1761
RABAC1	11.0558	Very high	1762		C1QC	5.42965	Very high	1762		COMMD7	4.92202	Very high	1762		RPS9	3.94101	Very high	1762
C6orf92	11.0553	Very high	1763		FAM174B	5.42912	Very high	1763		BOP1	4.92165	Very high	1763		LARP1	3.94093	Very high	1763
WDTC1	11.0551	Very high	1764		TNRC6B	5.42896	Very high	1764		SUN1	4.9214	Very high	1764		SEH1L	3.94091	Very high	1764
NXF1	11.0533	Very high	1765		KARS	5.42892	Very high	1765		CLU	4.92125	Very high	1765		PPP1CB	3.94085	Very high	1765
LRP5	11.053	Very high	1766		MFSD1	5.42878	Very high	1766		PTP4A1	4.9198	Very high	1766		H2AC11	3.94054	Very high	1766
LIMA1	11.052	Very high	1767		GTF3C1	5.42868	Very high	1767		TMEM59	4.91865	Very high	1767		NELFE	3.94022	Very high	1767
ABCC1	11.0516	Very high	1768		PCYOX1	5.42842	Very high	1768		HAT1	4.91837	Very high	1768		FAM120A	3.9402	Very high	1768
H2AFZ	11.0509	Very high	1769		CTSL	5.42672	Very high	1769		BLVRA	4.91822	Very high	1769		MRPL10	3.94018	Very high	1769
SLC4A2	11.0501	Very high	1770		ALDH9A1	5.42568	Very high	1770		IFT57	4.91773	Very high	1770		PPP2R5E	3.94017	Very high	1770
DST	11.05	Very high	1771		MDM4	5.42554	Very high	1771		DCTD	4.91769	Very high	1771		TERF1	3.94012	Very high	1771
TFG	11.0494	Very high	1772		SGMS1	5.42508	Very high	1772		LYPLA2	4.91685	Very high	1772		MED1	3.94004	Very high	1772
FXR1	11.0491	Very high	1773		COA3	5.42499	Very high	1773		SCAND1	4.91665	Very high	1773		MRPL50	3.9399	Very high	1773
PAK2	11.0489	Very high	1774		BACH1	5.42454	Very high	1774		ATG101	4.9164	Very high	1774		HSPA14	3.93987	Very high	1774
PRCP	11.0482	Very high	1775		APPL2	5.42432	Very high	1775		AEBP1	4.91436	Very high	1775		PUM3	3.93982	Very high	1775
DIAPH1	11.0473	Very high	1776		SLTM	5.42394	Very high	1776		KAT2A	4.91363	Very high	1776		ANXA7	3.93976	Very high	1776
ACADSB	11.0466	Very high	1777		ALG13	5.42373	Very high	1777		GATA2	4.9135	Very high	1777		FAN1	3.93975	Very high	1777
COBLL1	11.0461	Very high	1778		PBRM1	5.42335	Very high	1778		SLC35B1	4.913	Very high	1778		PTK2	3.93973	Very high	1778
SDHA	11.0457	Very high	1779		SLC25A39	5.42294	Very high	1779		UBE2D2	4.91284	Very high	1779		PPP1R12A	3.93968	Very high	1779
PHPT1	11.0453	Very high	1780		CAPN1	5.42266	Very high	1780		TNIP1	4.91275	Very high	1780		RNF115	3.93965	Very high	1780
ZNF532	11.0449	Very high	1781		TOM1L1	5.42248	Very high	1781		PRCP	4.91257	Very high	1781		ACYP1	3.93961	Very high	1781
KIAA0829	11.0426	Very high	1782		DPP7	5.42242	Very high	1782		UBE2J1	4.91201	Very high	1782		EPM2AIP1	3.93955	Very high	1782
ESYT2	11.0418	Very high	1783		BANF1	5.42133	Very high	1783		LPCAT1	4.91195	Very high	1783		TJP1	3.93953	Very high	1783
ARHGAP35	11.0415	Very high	1784		SS18	5.42128	Very high	1784		C1R	4.91123	Very high	1784		H3C6	3.93942	Very high	1784
ERLIN2	11.0413	Very high	1785		TXNRD1	5.42103	Very high	1785		LGALS3	4.90897	Very high	1785		IFITM2	3.93938	Very high	1785
FUCA1	11.0413	Very high	1786		TARS	5.42024	Very high	1786		IGSF8	4.90819	Very high	1786		TIMELESS	3.93936	Very high	1786
BAZ1B	11.0409	Very high	1787		ARMCX3	5.42012	Very high	1787		PRPF31	4.90778	Very high	1787		TRIM24	3.93931	Very high	1787
CNPY3	11.0406	Very high	1788		STRA13	5.42008	Very high	1788		ACTL6A	4.9076	Very high	1788		ZCCHC8	3.9393	Very high	1788
LONP1	11.0392	Very high	1789		RSRC1	5.41975	Very high	1789		BOD1	4.90732	Very high	1789		NOL3	3.93914	Very high	1789
HGSNAT	11.0392	Very high	1790		TCAF1	5.41969	Very high	1790		SMG5	4.90699	Very high	1790		ELAPOR1	3.939	Very high	1790
SUMO1	11.0385	Very high	1791		AC006449.2	5.41886	Very high	1791		POLD4	4.90684	Very high	1791		POLR2K	3.93893	Very high	1791
WBP11	11.0378	Very high	1792		ENTPD6	5.41829	Very high	1792		GSPT1	4.90651	Very high	1792		DMXL1	3.93889	Very high	1792
RABEP1	11.0376	Very high	1793		ICA1	5.41674	Very high	1793		CYP51A1	4.90631	Very high	1793		TMEM51	3.93873	Very high	1793
USP5	11.0375	Very high	1794		ADNP	5.4164	Very high	1794		TWF1	4.9058	Very high	1794		IGF1R	3.93873	Very high	1794
NPEPPS	11.0375	Very high	1795		ARG2	5.41519	Very high	1795		NOLC1	4.90562	Very high	1795		STK40	3.93873	Very high	1795
JAK1	11.0374	Very high	1796		SLC39A9	5.41326	Very high	1796		NUTF2	4.90482	Very high	1796		LGALSL	3.93871	Very high	1796
SLC38A1	11.0372	Very high	1797		RP5-1159O4.1	5.4132	Very high	1797		CHP1	4.90429	Very high	1797		TMEM165	3.93871	Very high	1797
MCM3AP	11.0364	Very high	1798		RNF14	5.41287	Very high	1798		MTA2	4.90387	Very high	1798		CHD7	3.93859	Very high	1798
PKP1	11.0357	Very high	1799		FAM214A	5.41258	Very high	1799		RRP36	4.90372	Very high	1799		MBOAT2	3.93854	Very high	1799
CDV3	11.0354	Very high	1800		TOM1L2	5.41155	Very high	1800		EIF4EBP3	4.90366	Very high	1800		PEX26	3.93852	Very high	1800
PI4KB	11.0343	Very high	1801		METTL7A	5.41147	Very high	1801		UBE2Q1	4.90309	Very high	1801		ATP6V1C1	3.93851	Very high	1801
ZNF146	11.0335	Very high	1802		TWF1	5.41126	Very high	1802		BOLA3	4.90262	Very high	1802		THOP1	3.9385	Very high	1802
TSPAN8	11.0335	Very high	1803		COL14A1	5.41069	Very high	1803		DYNLL2	4.90097	Very high	1803		CIAO2A	3.93842	Very high	1803
SCRIB	11.0328	Very high	1804		TANC2	5.41053	Very high	1804		DDX49	4.9008	Very high	1804		NFE2L2	3.93834	Very high	1804
SPIN1	11.0322	Very high	1805		TLK1	5.41002	Very high	1805		RBM4	4.90046	Very high	1805		SPTLC1	3.93809	Very high	1805
COX6C	11.0312	Very high	1806		PAK1IP1	5.40933	Very high	1806		VBP1	4.90045	Very high	1806		PHF6	3.93804	Very high	1806
SLC7A1	11.0304	Very high	1807		SRGN	5.40933	Very high	1807		XPO6	4.90023	Very high	1807		CCDC59	3.93802	Very high	1807
GALNT1	11.0302	Very high	1808		PRMT2	5.40734	Very high	1808		RNF114	4.89952	Very high	1808		GUSBP1	3.93795	Very high	1808
ANPEP	11.0291	Very high	1809		SELK	5.40698	Very high	1809		PRMT5	4.89929	Very high	1809		PPM1B	3.93792	Very high	1809
SUMO3	11.029	Very high	1810		CSNK1D	5.40606	Very high	1810		SDC2	4.89922	Very high	1810		FAM241B	3.93792	Very high	1810
ANXA1	11.0285	Very high	1811		OMA1	5.40497	Very high	1811		NDUFA3	4.89895	Very high	1811		GTF2IP20	3.93791	Very high	1811
CYBASC3	11.0282	Very high	1812		RTFDC1	5.40492	Very high	1812		B4GALT3	4.89657	Very high	1812		RNF141	3.93784	Very high	1812
PNPLA2	11.0269	Very high	1813		SMIM14	5.40406	Very high	1813		HIBADH	4.89597	Very high	1813		PTS	3.93773	Very high	1813
F3	11.0265	Very high	1814		LAMTOR2	5.40362	Very high	1814		DYNC1I2	4.89584	Very high	1814		ZBTB4	3.93769	Very high	1814
PCBD1	11.0264	Very high	1815		UBR5	5.40231	Very high	1815		TUBG1	4.89569	Very high	1815		PXK	3.93765	Very high	1815
RABEP2	11.025	Very high	1816		ZNF217	5.40196	Very high	1816		BCAS2	4.89502	Very high	1816		ATL2	3.93765	Very high	1816
KHSRP	11.0245	Very high	1817		POLR2J3	5.40118	Very high	1817		PERP	4.89414	Very high	1817		ZNF680	3.93758	Very high	1817
FAM83H	11.0233	Very high	1818		LINC-PINT	5.40037	Very high	1818		TMEM183A	4.89191	Very high	1818		ZNF219	3.93754	Very high	1818
PSMA1	11.0226	Very high	1819		RNF41	5.40018	Very high	1819		UBE2H	4.8915	Very high	1819		DPYSL3	3.93747	Very high	1819
KIAA1104	11.0225	Very high	1820		LARP4	5.39945	Very high	1820		SLC35B2	4.89086	Very high	1820		DPM3	3.93741	Very high	1820
STK25	11.0217	Very high	1821		EMC10	5.3994	Very high	1821		DDX56	4.89056	Very high	1821		TOMM5	3.93737	Very high	1821
CNPY2	11.0217	Very high	1822		KIAA0319L	5.39905	Very high	1822		NT5DC2	4.89036	Very high	1822		UBR1	3.93732	Very high	1822
SRSF7	11.0197	Very high	1823		ZNF24	5.39878	Very high	1823		TRAF4	4.89028	Very high	1823		CIRBP	3.93718	Very high	1823
LBC	11.0193	Very high	1824		SEC13	5.3987	Very high	1824		NPY	4.88909	Very high	1824		MRPL24	3.93704	Very high	1824
SCOC	11.019	Very high	1825		POLR2L	5.39834	Very high	1825		LAMC1	4.889	Very high	1825		FADS1	3.93701	Very high	1825
DAP3	11.0177	Very high	1826		MSI2	5.39731	Very high	1826		PRKAG1	4.88873	Very high	1826		STT3A	3.93693	Very high	1826
CALCOCO1	11.0177	Very high	1827		IPO5	5.39615	Very high	1827		ZFAND1	4.88736	Very high	1827		TMC8	3.93684	Very high	1827
PTK2	11.0176	Very high	1828		DPY30	5.39517	Very high	1828		DGCR2	4.88714	Very high	1828		HSD17B11	3.93676	Very high	1828
LRRC8A	11.017	Very high	1829		TMEM106B	5.39481	Very high	1829		HLA-DMA	4.88607	Very high	1829		HEBP2	3.93662	Very high	1829
WSB2	11.0153	Very high	1830		HOOK3	5.39445	Very high	1830		CBY1	4.88601	Very high	1830		ATP6V0D1	3.93647	Very high	1830
CPSF7	11.0153	Very high	1831		ARHGDIB	5.39404	Very high	1831		ARAF	4.88512	Very high	1831		RPRD2	3.93636	Very high	1831
SNHG32	11.0153	Very high	1832		TMX2	5.39348	Very high	1832		CLNS1A	4.88454	Very high	1832		RANBP1	3.93635	Very high	1832
MYC	11.0136	Very high	1833		STARD7	5.39327	Very high	1833		CHMP1A	4.88395	Very high	1833		UBE2G1	3.9362	Very high	1833
PM20D2	11.0132	Very high	1834		PREPL	5.39318	Very high	1834		ANAPC13	4.88386	Very high	1834		H3C12	3.93611	Very high	1834
FLJ12407	11.0131	Very high	1835		LINC01002	5.39264	Very high	1835		UFD1L	4.88268	Very high	1835		QARS1	3.93593	Very high	1835
PLEKHH1	11.0127	Very high	1836		PDCD6IP	5.39159	Very high	1836		DYNC1H1	4.8826	Very high	1836		ATP6V0A1	3.9359	Very high	1836
NECAB3	11.0127	Very high	1837		PRSS8	5.39137	Very high	1837		QTRT1	4.88234	Very high	1837		NOL7	3.93572	Very high	1837
HGS	11.0125	Very high	1838		GNS	5.39113	Very high	1838		HMGN4	4.88191	Very high	1838		DKC1	3.93569	Very high	1838
CMTM4	11.0107	Very high	1839		SVIL	5.39046	Very high	1839		IPO7	4.88168	Very high	1839		UBE2A	3.93565	Very high	1839
ITPK1	11.0104	Very high	1840		PHPT1	5.3898	Very high	1840		SEC23B	4.8808	Very high	1840		DLG5	3.9353	Very high	1840
HNRNPH3	11.0103	Very high	1841		SP1	5.3882	Very high	1841		ACO2	4.88023	Very high	1841		UQCRC1	3.93529	Very high	1841
RTCB	11.0097	Very high	1842		SLC7A8	5.38648	Very high	1842		CENPB	4.88007	Very high	1842		HPF1	3.93526	Very high	1842
LUC7L3	11.0095	Very high	1843		SNRNP200	5.38609	Very high	1843		SCPEP1	4.87947	Very high	1843		WIZ	3.93525	Very high	1843
TRAP1	11.0092	Very high	1844		DNAJC8	5.38516	Very high	1844		COPS3	4.8793	Very high	1844		FKBP3	3.9352	Very high	1844
WTAP	11.0079	Very high	1845		TIA1	5.38162	Very high	1845		HSD17B11	4.87738	Very high	1845		OSBPL2	3.93512	Very high	1845
API5	11.0078	Very high	1846		GOT2	5.3812	Very high	1846		WDR61	4.87685	Very high	1846		AP1G1	3.9351	Very high	1846
SAFB2	11.0064	Very high	1847		CACYBP	5.38065	Very high	1847		GSR	4.87672	Very high	1847		TMEM11	3.93508	Very high	1847
DVL3	11.0063	Very high	1848		FAM3B	5.38054	Very high	1848		UQCC2	4.87636	Very high	1848		TWF1	3.93506	Very high	1848
ADCK3	11.0063	Very high	1849		CFAP69	5.37931	Very high	1849		TGM2	4.87356	Very high	1849		ZNF830	3.93501	Very high	1849
GRAMD1A	11.0054	Very high	1850		NSD1	5.37887	Very high	1850		RARS	4.87311	Very high	1850		SCYL2	3.93498	Very high	1850
PAIP2	11.0024	Very high	1851		LY6E	5.3787	Very high	1851		PNP	4.87296	Very high	1851		RNF11	3.93497	Very high	1851
ALDH4A1	11.0017	Very high	1852		HID1	5.37716	Very high	1852		ERBB2	4.87282	Very high	1852		NDFIP1	3.93495	Very high	1852
DDX54	11.001	Very high	1853		NDUFV1	5.37577	Very high	1853		DNAJA3	4.87269	Very high	1853		MT1H	3.93467	Very high	1853
EP300	11.0009	Very high	1854		CYCS	5.37423	Very high	1854		GOLGA2	4.87244	Very high	1854		SPARCL1	3.93458	Very high	1854
KEAP1	11.0003	Very high	1855		ATP6V0E2	5.37408	Very high	1855		BLOC1S1	4.87201	Very high	1855		DLG3	3.93446	Very high	1855
RETSAT	10.9993	Very high	1856		AC009060.2	5.37406	Very high	1856		ZNF146	4.8718	Very high	1856		ZNF131	3.93443	Very high	1856
STK39	10.9986	Very high	1857		ZBTB1	5.37386	Very high	1857		METAP2	4.87153	Very high	1857		UMPS	3.93425	Very high	1857
KIAA0453	10.9985	Very high	1858		GFPT1	5.37271	Very high	1858		YPEL5	4.871	Very high	1858		CPSF4	3.93423	Very high	1858
MIDN	10.9983	Very high	1859		PSMC6	5.37239	Very high	1859		KIF22	4.86926	Very high	1859		ZNF234	3.93422	Very high	1859
AFTPH	10.9978	Very high	1860		PSMD13	5.37237	Very high	1860		SC5D	4.86907	Very high	1860		GID8	3.93416	Very high	1860
PDIA5	10.9967	Very high	1861		PRKACB	5.37204	Very high	1861		COQ9	4.86837	Very high	1861		BECN1	3.934	Very high	1861
SMIM7	10.9963	Very high	1862		STAU2	5.37164	Very high	1862		2025-09-09	4.86738	Very high	1862		IFRD1	3.93371	Very high	1862
ZSWIM8	10.9956	Very high	1863		RTN3	5.37105	Very high	1863		TMEM208	4.86639	Very high	1863		KDM5A	3.9337	Very high	1863
TAOK3	10.9954	Very high	1864		PSEN1	5.37038	Very high	1864		KIAA1522	4.86559	Very high	1864		AMZ2	3.93367	Very high	1864
FBXW4	10.9949	Very high	1865		GSR	5.37013	Very high	1865		RELA	4.86409	Very high	1865		SDCBP	3.93361	Very high	1865
CORO2A	10.9943	Very high	1866		ITFG1	5.36941	Very high	1866		ISCU	4.8631	Very high	1866		PPP1R14B	3.93357	Very high	1866
NDUFS8	10.9929	Very high	1867		RANBP1	5.36807	Very high	1867		NECAB3	4.86291	Very high	1867		HDGF	3.93349	Very high	1867
CPT1A	10.9924	Very high	1868		CKAP5	5.36735	Very high	1868		EIF1AX	4.86024	Very high	1868		AZIN1	3.93348	Very high	1868
SEMA3C	10.9914	Very high	1869		TCF4	5.3673	Very high	1869		FBP1	4.85935	Very high	1869		POLR1F	3.93329	Very high	1869
DCTN4	10.9904	Very high	1870		LAMB2	5.36622	Very high	1870		COX16	4.85759	Very high	1870		OARD1	3.93325	Very high	1870
LSS	10.99	Very high	1871		PARP8	5.36609	Very high	1871		TEX264	4.85755	Very high	1871		DNAJC19	3.93325	Very high	1871
TRAF4	10.9896	Very high	1872		NUP98	5.36584	Very high	1872		STRN4	4.85725	Very high	1872		ANAPC1	3.93324	Very high	1872
CLDN7	10.9887	Very high	1873		MRPL42	5.36556	Very high	1873		IP6K2	4.85653	Very high	1873		SPEN	3.93316	Very high	1873
ANXA6	10.9877	Very high	1874		CLDND1	5.36445	Very high	1874		PRNP	4.85641	Very high	1874		ATP8B2	3.93306	Very high	1874
POLR1D	10.9872	Very high	1875		DRAP1	5.36441	Very high	1875		TP53I11	4.85615	Very high	1875		SPG21	3.9329	Very high	1875
LRP11	10.987	Very high	1876		NKTR	5.36394	Very high	1876		ARL8B	4.85584	Very high	1876		EMC2	3.93286	Very high	1876
UBXN1	10.9869	Very high	1877		SLC8A1	5.36392	Very high	1877		EIF3J	4.85547	Very high	1877		RBM17	3.93285	Very high	1877
KIAA0896	10.9864	Very high	1878		ARPC1A	5.3631	Very high	1878		MFSD10	4.85536	Very high	1878		VPS29	3.93255	Very high	1878
ATP8A1	10.9851	Very high	1879		HSPB6	5.36195	Very high	1879		ACIN1	4.85505	Very high	1879		H2AC21	3.93239	Very high	1879
MARK2	10.985	Very high	1880		SCAMP2	5.3617	Very high	1880		ENOPH1	4.854	Very high	1880		PWWP3A	3.93228	Very high	1880
TMEM14C	10.9849	Very high	1881		FAM107B	5.36143	Very high	1881		SMDT1	4.85385	Very high	1881		KCNQ1OT1	3.93213	Very high	1881
BCL2L2	10.9847	Very high	1882		YTHDF3	5.36108	Very high	1882		ATP6V1D	4.85289	Very high	1882		NUCB2	3.93212	Very high	1882
MAP3K11	10.9846	Very high	1883		FADS2	5.3607	Very high	1883		TRIM8	4.85216	Very high	1883		NSF	3.9319	Very high	1883
PCM1	10.9843	Very high	1884		DDX42	5.36044	Very high	1884		LMF2	4.85058	Very high	1884		CHURC1	3.93177	Very high	1884
AGAP3	10.9813	Very high	1885		NR2F2	5.36011	Very high	1885		PSMF1	4.8498	Very high	1885		RMI1	3.93161	Very high	1885
MKLN1	10.9796	Very high	1886		POLD4	5.35975	Very high	1886		ZCRB1	4.84976	Very high	1886		FAM174B	3.9316	Very high	1886
BLCAP	10.9793	Very high	1887		EMC4	5.35945	Very high	1887		TRAPPC3	4.84822	Very high	1887		CASP3	3.93128	Very high	1887
YIPF1	10.9791	Very high	1888		NEO1	5.35937	Very high	1888		SLC6A8	4.84745	Very high	1888		MED13L	3.93127	Very high	1888
RTFDC1	10.9788	Very high	1889		SIL1	5.35761	Very high	1889		KPNA2	4.84696	Very high	1889		ABCA5	3.93127	Very high	1889
USP47	10.9783	Very high	1890		UBE2H	5.35744	Very high	1890		NUDT22	4.84693	Very high	1890		SHC1	3.93122	Very high	1890
HBP1	10.9776	Very high	1891		INTS8	5.35694	Very high	1891		PLPP5	4.84673	Very high	1891		ZMYND8	3.93117	Very high	1891
TMEM254	10.9759	Very high	1892		PTPRA	5.35579	Very high	1892		MRPL21	4.84653	Very high	1892		KIF1C	3.93105	Very high	1892
TOMM70A	10.9757	Very high	1893		PTPRM	5.35553	Very high	1893		FAM134A	4.84611	Very high	1893		RAB4A	3.93079	Very high	1893
TSC2	10.9748	Very high	1894		CUX1	5.35498	Very high	1894		IMMT	4.84579	Very high	1894		MAL2	3.93062	Very high	1894
SRC	10.9748	Very high	1895		PCGF3	5.35478	Very high	1895		RABGGTB	4.84545	Very high	1895		NOP16	3.93061	Very high	1895
SNX3	10.9735	Very high	1896		AL109927.1	5.35415	Very high	1896		ABHD17A	4.84386	Very high	1896		QRICH1	3.93058	Very high	1896
PTPRA	10.9727	Very high	1897		PEX2	5.3541	Very high	1897		P4HTM	4.84364	Very high	1897		ARID1A	3.93045	Very high	1897
SAFB	10.9725	Very high	1898		CLPTM1	5.35409	Very high	1898		AMFR	4.8427	Very high	1898		PSMC6	3.93036	Very high	1898
EEN	10.9713	Very high	1899		CPD	5.35337	Very high	1899		RAB8A	4.84227	Very high	1899		ARPP19	3.93036	Very high	1899
NEK9	10.9707	Very high	1900		VPS13C	5.3532	Very high	1900		DIAPH1	4.84203	Very high	1900		GOLPH3L	3.9303	Very high	1900
NOP56	10.9699	Very high	1901		EHBP1	5.35245	Very high	1901		COPS7A	4.84154	Very high	1901		BEX2	3.9303	Very high	1901
FLJ46603	10.9698	Very high	1902		FAM129B	5.35111	Very high	1902		TAP1	4.84063	Very high	1902		ASCC3	3.93029	Very high	1902
DDX1	10.9691	Very high	1903		EXOC4	5.35054	Very high	1903		ATXN10	4.84012	Very high	1903		CNIH1	3.93025	Very high	1903
GGT1	10.969	Very high	1904		SPCS3	5.35049	Very high	1904		SERINC2	4.83929	Very high	1904		CYSTM1	3.93011	Very high	1904
SCAF11	10.9675	Very high	1905		XRN1	5.35025	Very high	1905		UPF1	4.8384	Very high	1905		ANXA11	3.93009	Very high	1905
NPLOC4	10.9674	Very high	1906		PHF10	5.3502	Very high	1906		MLST8	4.83668	Very high	1906		PSIP1	3.93008	Very high	1906
MED29	10.9669	Very high	1907		AAK1	5.35017	Very high	1907		BRMS1	4.83645	Very high	1907		NHP2	3.92998	Very high	1907
MGRN1	10.9661	Very high	1908		NDUFB5	5.35016	Very high	1908		TRIM27	4.83571	Very high	1908		SRSF8	3.92993	Very high	1908
DVL1	10.9651	Very high	1909		TRIP11	5.34919	Very high	1909		LINC00998	4.83422	Very high	1909		SLC25A28	3.92974	Very high	1909
ATP13A1	10.9646	Very high	1910		ANO7	5.34902	Very high	1910		NELFB	4.83407	Very high	1910		EIF3I	3.92973	Very high	1910
MSL1	10.9642	Very high	1911		EFEMP1	5.34882	Very high	1911		CDKN1B	4.83364	Very high	1911		CHTOP	3.92962	Very high	1911
SLC26A2	10.9632	Very high	1912		SLC44A2	5.34766	Very high	1912		EPRS	4.83276	Very high	1912		PLOD3	3.92961	Very high	1912
2025-09-07	10.9631	Very high	1913		GPR160	5.34637	Very high	1913		TRPT1	4.83263	Very high	1913		DPP8	3.92959	Very high	1913
SOCS2	10.9628	Very high	1914		DYRK1A	5.34626	Very high	1914		API5	4.83169	Very high	1914		MT1X	3.92956	Very high	1914
PNRC1	10.9626	Very high	1915		ARGLU1	5.34577	Very high	1915		POMGNT1	4.83146	Very high	1915		FIP1L1	3.92946	Very high	1915
M6PR	10.9625	Very high	1916		FGD5-AS1	5.34536	Very high	1916		OGDH	4.83046	Very high	1916		PGM3	3.92939	Very high	1916
SKI	10.9615	Very high	1917		ATP5L	5.34456	Very high	1917		DNAJA2	4.8303	Very high	1917		RALGAPA1	3.92935	Very high	1917
PTGDS	10.9609	Very high	1918		EMB	5.34407	Very high	1918		CPSF7	4.82975	Very high	1918		METAP2	3.9293	Very high	1918
ASTN2	10.9584	Very high	1919		NXF1	5.34333	Very high	1919		CHPT1	4.82859	Very high	1919		H3C3	3.92926	Very high	1919
LYPLA1	10.9582	Very high	1920		USP54	5.3431	Very high	1920		SNW1	4.82816	Very high	1920		NUP35	3.92921	Very high	1920
FKBP9	10.9578	Very high	1921		HK1	5.343	Very high	1921		NDUFAF3	4.8275	Very high	1921		LAMP2	3.92909	Very high	1921
FRAP2	10.9575	Very high	1922		TKT	5.3421	Very high	1922		ATP6V1B2	4.8274	Very high	1922		TMEM99	3.92906	Very high	1922
PRRC1	10.9553	Very high	1923		HDAC1	5.34199	Very high	1923		ITPA	4.82735	Very high	1923		AAGAB	3.92878	Very high	1923
SERINC3	10.9541	Very high	1924		PSENEN	5.34128	Very high	1924		TK1	4.82611	Very high	1924		TYW3	3.92871	Very high	1924
ELAVL1	10.9535	Very high	1925		DOCK9	5.34111	Very high	1925		SELENOS	4.8258	Very high	1925		INTS10	3.92856	Very high	1925
RNPEP	10.9527	Very high	1926		C11orf98	5.34087	Very high	1926		TMEM30A	4.82493	Very high	1926		RAMAC	3.92855	Very high	1926
C3	10.9518	Very high	1927		RNF19A	5.33997	Very high	1927		TCEA3	4.8244	Very high	1927		TPD52L1	3.92851	Very high	1927
ABCA2	10.9513	Very high	1928		CDC42EP3	5.33957	Very high	1928		USO1	4.82355	Very high	1928		HS6ST1	3.92851	Very high	1928
PPP1R7	10.9512	Very high	1929		PDCD6	5.33954	Very high	1929		GADD45GIP1	4.82355	Very high	1929		HLA-H	3.92833	Very high	1929
MANF	10.951	Very high	1930		SNX5	5.33951	Very high	1930		SDF2	4.82354	Very high	1930		TM7SF3	3.92824	Very high	1930
G3BP1	10.9495	Very high	1931		AK3	5.33901	Very high	1931		CCDC12	4.82328	Very high	1931		MTIF3	3.92805	Very high	1931
REXO2	10.9487	Very high	1932		MED13	5.33887	Very high	1932		ITM2C	4.82326	Very high	1932		GNPNAT1	3.92797	Very high	1932
RSL24D1	10.9479	Very high	1933		MRPS34	5.33808	Very high	1933		C8orf33	4.82267	Very high	1933		NFIX	3.92788	Very high	1933
SNAP23	10.9478	Very high	1934		UBE2E2	5.33804	Very high	1934		STX5	4.82258	Very high	1934		TBK1	3.92776	Very high	1934
MRPS16	10.9477	Very high	1935		NCSTN	5.33794	Very high	1935		CITED2	4.82247	Very high	1935		TM9SF4	3.92774	Very high	1935
C1orf39	10.9471	Very high	1936		BAIAP2	5.3373	Very high	1936		RBM5	4.8224	Very high	1936		CLN3	3.92765	Very high	1936
MFSD10	10.947	Very high	1937		TOMM5	5.33513	Very high	1937		MRPL17	4.82151	Very high	1937		SARNP	3.92764	Very high	1937
AGPAT6	10.9469	Very high	1938		CELF1	5.335	Very high	1938		CALCOCO2	4.82042	Very high	1938		TFF3	3.92762	Very high	1938
MSS	10.9449	Very high	1939		KLF9	5.33391	Very high	1939		EIF2D	4.8203	Very high	1939		S100A13	3.92758	Very high	1939
PSME2	10.9447	Very high	1940		CNPY2	5.33228	Very high	1940		MTX2	4.82015	Very high	1940		CHD6	3.92754	Very high	1940
RBM12	10.9447	Very high	1941		PIN1	5.33203	Very high	1941		PPME1	4.81977	Very high	1941		POLR2G	3.92752	Very high	1941
GSE1	10.9446	Very high	1942		CTDNEP1	5.33081	Very high	1942		ECHDC2	4.8182	Very high	1942		LIPA	3.92751	Very high	1942
CALCOCO2	10.9445	Very high	1943		NDUFAB1	5.33081	Very high	1943		IRF9	4.81801	Very high	1943		C12orf76	3.92744	Very high	1943
MAN2B2	10.9438	Very high	1944		CBX5	5.33074	Very high	1944		C1orf123	4.81756	Very high	1944		KLC1	3.92742	Very high	1944
EXT2	10.9436	Very high	1945		TP53INP1	5.33071	Very high	1945		STUB1	4.8172	Very high	1945		SRPRB	3.92739	Very high	1945
NELFB	10.9434	Very high	1946		STK24	5.33046	Very high	1946		F11R	4.81589	Very high	1946		PPIB	3.92724	Very high	1946
RNF103	10.9425	Very high	1947		RGS5	5.33043	Very high	1947		MAN1B1	4.81441	Very high	1947		ZBED5	3.92703	Very high	1947
DDAH2	10.9417	Very high	1948		C1QA	5.33036	Very high	1948		MRPS5	4.81362	Very high	1948		KPNA2	3.92698	Very high	1948
ADRM1	10.9414	Very high	1949		APH1A	5.33031	Very high	1949		MXD4	4.81304	Very high	1949		AIMP1	3.92682	Very high	1949
HSF1	10.9409	Very high	1950		NISCH	5.32941	Very high	1950		DKC1	4.81054	Very high	1950		USP16	3.92673	Very high	1950
KLF3	10.9404	Very high	1951		NT5C2	5.32882	Very high	1951		IDI1	4.80893	Very high	1951		TEX10	3.92669	Very high	1951
DTX3L	10.9404	Very high	1952		ATP9B	5.32804	Very high	1952		SELENOK	4.80803	Very high	1952		NBDY	3.92667	Very high	1952
SH3BGRL	10.94	Very high	1953		SREK1	5.32802	Very high	1953		FUCA2	4.80625	Very high	1953		GET4	3.92663	Very high	1953
SRP68	10.9394	Very high	1954		GPNMB	5.32625	Very high	1954		ZFP36L2	4.806	Very high	1954		ALG5	3.92646	Very high	1954
CCAR2	10.938	Very high	1955		SEC22C	5.3248	Very high	1955		ZFAND5	4.80511	Very high	1955		BLOC1S2	3.92643	Very high	1955
SRSF8	10.938	Very high	1956		CCAR1	5.32439	Very high	1956		ZFYVE21	4.80335	Very high	1956		DYNC1I2	3.9264	Very high	1956
ZNF106	10.9374	Very high	1957		ZNF148	5.32412	Very high	1957		SRP72	4.80198	Very high	1957		IGBP1	3.92635	Very high	1957
GID8	10.9359	Very high	1958		YY1AP1	5.32375	Very high	1958		TOR1A	4.80194	Very high	1958		PTBP2	3.9263	Very high	1958
GIGYF2	10.9349	Very high	1959		TAB2	5.32351	Very high	1959		CINP	4.80157	Very high	1959		CDC5L	3.92626	Very high	1959
COX5B	10.9345	Very high	1960		PPP1R1B	5.32328	Very high	1960		DUSP1	4.80098	Very high	1960		IGFBP5	3.92595	Very high	1960
RALGAPB	10.9344	Very high	1961		ITGB5	5.32263	Very high	1961		AHCYL1	4.79959	Very high	1961		DYM	3.92589	Very high	1961
EIF2AK4	10.9338	Very high	1962		MAP2K2	5.32242	Very high	1962		DNAJC5	4.79955	Very high	1962		SPCS1	3.92581	Very high	1962
KIAA1335	10.9336	Very high	1963		THOC2	5.32211	Very high	1963		MYO1C	4.79919	Very high	1963		AKR1A1	3.92577	Very high	1963
TXLNA	10.9332	Very high	1964		HKR1	5.32203	Very high	1964		AGPAT2	4.7985	Very high	1964		MAPK14	3.92576	Very high	1964
CAT	10.9325	Very high	1965		NUPR1	5.32171	Very high	1965		GRHL2	4.79765	Very high	1965		FAM104A	3.92566	Very high	1965
SPRYD3	10.9324	Very high	1966		STRAP	5.32095	Very high	1966		TMEM115	4.79584	Very high	1966		UBP1	3.92564	Very high	1966
FAM162A	10.9322	Very high	1967		CGNL1	5.31966	Very high	1967		DNAJB6	4.79577	Very high	1967		P4HA2	3.92549	Very high	1967
ADCY6	10.9321	Very high	1968		LRP1	5.31867	Very high	1968		GLT8D1	4.79496	Very high	1968		ACTR6	3.92534	Very high	1968
TSC22D4	10.9314	Very high	1969		MAPK1	5.31729	Very high	1969		PAIP1	4.79495	Very high	1969		ZNF493	3.92531	Very high	1969
SLC30A9	10.9312	Very high	1970		C6orf89	5.3166	Very high	1970		RAB5A	4.79489	Very high	1970		MED22	3.92531	Very high	1970
NRBP1	10.9304	Very high	1971		PUM1	5.31657	Very high	1971		BAX	4.79419	Very high	1971		DTYMK	3.92527	Very high	1971
CCNL2	10.9291	Very high	1972		FOXO3	5.31637	Very high	1972		NPTN	4.794	Very high	1972		KLHL12	3.9252	Very high	1972
LGALS1	10.9289	Very high	1973		ID1	5.31599	Very high	1973		CAMKK2	4.79379	Very high	1973		XBP1	3.92511	Very high	1973
SERPINH1	10.9286	Very high	1974		LRP10	5.31562	Very high	1974		RAB24	4.79224	Very high	1974		GUCD1	3.92484	Very high	1974
AK2	10.9277	Very high	1975		ATN1	5.31442	Very high	1975		B4GALT1	4.79038	Very high	1975		SMIM15	3.92483	Very high	1975
TUBGCP2	10.9274	Very high	1976		MFF	5.31316	Very high	1976		THEM6	4.79002	Very high	1976		LINC00623	3.92475	Very high	1976
ZDHHC10	10.9263	Very high	1977		GLYR1	5.31305	Very high	1977		SLC38A10	4.7895	Very high	1977		SUSD6	3.92473	Very high	1977
POLR2L	10.9262	Very high	1978		RP11-56G10.2	5.3123	Very high	1978		SRP68	4.78722	Very high	1978		GBE1	3.92472	Very high	1978
VASP	10.9254	Very high	1979		CYP51A1	5.31213	Very high	1979		RALB	4.78537	Very high	1979		SRP9	3.92447	Very high	1979
PEX19	10.9248	Very high	1980		RNF40	5.3111	Very high	1980		INTS11	4.78513	Very high	1980		CPEB4	3.92446	Very high	1980
PAM	10.9239	Very high	1981		CUL4A	5.30983	Very high	1981		SMARCA4	4.78475	Very high	1981		SDF2	3.9244	Very high	1981
ECI2	10.9239	Very high	1982		WARS	5.30962	Very high	1982		GYG1	4.78431	Very high	1982		TRIM4	3.92435	Very high	1982
UGGT1	10.9239	Very high	1983		PRELID1	5.30813	Very high	1983		DAG1	4.78334	Very high	1983		MRPS26	3.92432	Very high	1983
DFNA14	10.921	Very high	1984		FAAH	5.3079	Very high	1984		GALNT7	4.78275	Very high	1984		LSM1	3.9241	Very high	1984
INSR	10.9206	Very high	1985		GPBP1L1	5.30655	Very high	1985		TIMP3	4.78167	Very high	1985		CADM1	3.92363	Very high	1985
LTBP1	10.9179	Very high	1986		MFN1	5.3057	Very high	1986		MPC1	4.78139	Very high	1986		MT1A	3.92363	Very high	1986
GTF2I	10.9174	Very high	1987		ZNF615	5.30565	Very high	1987		BZW1	4.77914	Very high	1987		TUBB2A	3.92361	Very high	1987
CLUH	10.9168	Very high	1988		CCDC186	5.3051	Very high	1988		ALKBH7	4.77908	Very high	1988		RBM4B	3.92347	Very high	1988
SPG11	10.9165	Very high	1989		TMEM165	5.305	Very high	1989		OSTF1	4.77877	Very high	1989		NUP153	3.92346	Very high	1989
SGSM2	10.9164	Very high	1990		MAP7D1	5.30438	Very high	1990		SON	4.77762	Very high	1990		PPP4R3A	3.92344	Very high	1990
PAF1	10.9158	Very high	1991		NEFH	5.30432	Very high	1991		VAMP3	4.77741	Very high	1991		DYNLT2B	3.92342	Very high	1991
RHOT2	10.9155	Very high	1992		RBFOX2	5.30414	Very high	1992		DCAF7	4.77679	Very high	1992		CNOT7	3.92336	Very high	1992
PSMB3	10.915	Very high	1993		DUSP16	5.30315	Very high	1993		POLR2C	4.77634	Very high	1993		TOMM20	3.92335	Very high	1993
ANKRD11	10.9142	Very high	1994		SYTL1	5.30297	Very high	1994		TP53INP1	4.77531	Very high	1994		CSTF3	3.92325	Very high	1994
IK	10.911	Very high	1995		ETF1	5.30118	Very high	1995		DSP	4.7752	Very high	1995		SLC25A14	3.92324	Very high	1995
TNS2	10.9106	Very high	1996		AP1G1	5.29999	Very high	1996		ETF1	4.77416	Very high	1996		TMEM183B	3.92318	Very high	1996
NDUFA10	10.9104	Very high	1997		JAK1	5.2996	Very high	1997		S100A4	4.77308	Very high	1997		SLC25A29	3.92308	Very high	1997
TXN2	10.9101	Very high	1998		BUB3	5.29933	Very high	1998		BTBD6	4.77287	Very high	1998		FAM185A	3.92303	Very high	1998
[truncated: 31,582 more rows]

## Sheet: Figure 1C
TCGA-PRAD					CPGEA
Sample	EGFR_status	ERBB3_status	Combined_status		Sample	EGFR_status	ERBB3_status	Combined_status
TCGA-YL-A9WI-01A-11R-A37L-07	EGFR-	ERBB3+	EGFR-/ERBB3+		T1_WTS	EGFR-	ERBB3+	EGFR-/ERBB3+
TCGA-KK-A6E2-01A-11R-A311-07	EGFR-	ERBB3+	EGFR-/ERBB3+		T6_WTS	EGFR-	ERBB3+	EGFR-/ERBB3+
TCGA-YL-A8SB-01A-31R-A37L-07	EGFR-	ERBB3+	EGFR-/ERBB3+		T10_WTS	EGFR+	ERBB3+	EGFR+/ERBB3+
TCGA-G9-6354-01A-11R-A311-07	EGFR-	ERBB3+	EGFR-/ERBB3+		T12_WTS	EGFR-	ERBB3+	EGFR-/ERBB3+
TCGA-HC-7818-01A-11R-2118-07	EGFR+	ERBB3+	EGFR+/ERBB3+		T19_WTS	EGFR-	ERBB3+	EGFR-/ERBB3+
TCGA-CH-5744-01A-11R-1580-07	EGFR-	ERBB3+	EGFR-/ERBB3+		T23_WTS	EGFR-	ERBB3+	EGFR-/ERBB3+
TCGA-YL-A8SI-01A-11R-A41O-07	EGFR-	ERBB3+	EGFR-/ERBB3+		T26_WTS	EGFR+	ERBB3+	EGFR+/ERBB3+
TCGA-G9-6371-01A-11R-1789-07	EGFR-	ERBB3+	EGFR-/ERBB3+		T28_WTS	EGFR+	ERBB3+	EGFR+/ERBB3+
TCGA-EJ-A8FU-01A-11R-A36G-07	EGFR-	ERBB3+	EGFR-/ERBB3+		T31_WTS	EGFR-	ERBB3+	EGFR-/ERBB3+
TCGA-EJ-7786-01A-11R-2118-07	EGFR+	ERBB3+	EGFR+/ERBB3+		T32_WTS	EGFR+	ERBB3+	EGFR+/ERBB3+
TCGA-XJ-A9DK-01A-11R-A37L-07	EGFR+	ERBB3+	EGFR+/ERBB3+		T34_WTS	EGFR-	ERBB3+	EGFR-/ERBB3+
TCGA-4L-AA1F-01A-11R-A41O-07	EGFR-	ERBB3-	EGFR-/ERBB3-		T37_WTS	EGFR-	ERBB3+	EGFR-/ERBB3+
TCGA-KK-A8IB-01A-11R-A36G-07	EGFR-	ERBB3+	EGFR-/ERBB3+		T47_WTS	EGFR-	ERBB3+	EGFR-/ERBB3+
TCGA-EJ-8468-01A-21R-2403-07	EGFR-	ERBB3+	EGFR-/ERBB3+		T50_WTS	EGFR+	ERBB3+	EGFR+/ERBB3+
TCGA-HC-8266-01A-11R-2263-07	EGFR+	ERBB3+	EGFR+/ERBB3+		T54_WTS	EGFR-	ERBB3+	EGFR-/ERBB3+
TCGA-2A-A8W3-01A-11R-A37L-07	EGFR-	ERBB3+	EGFR-/ERBB3+		T57_WTS	EGFR+	ERBB3+	EGFR+/ERBB3+
TCGA-ZG-A9L1-01A-11R-A41O-07	EGFR-	ERBB3-	EGFR-/ERBB3-		T58_WTS	EGFR-	ERBB3+	EGFR-/ERBB3+
TCGA-ZG-A9LN-01A-11R-A41O-07	EGFR-	ERBB3+	EGFR-/ERBB3+		T60_WTS	EGFR+	ERBB3+	EGFR+/ERBB3+
TCGA-HC-7079-01A-11R-1965-07	EGFR-	ERBB3-	EGFR-/ERBB3-		T61_WTS	EGFR-	ERBB3+	EGFR-/ERBB3+
TCGA-CH-5739-01A-11R-1580-07	EGFR-	ERBB3+	EGFR-/ERBB3+		T62_WTS	EGFR-	ERBB3+	EGFR-/ERBB3+
TCGA-Y6-A9XI-01A-11R-A41O-07	EGFR-	ERBB3+	EGFR-/ERBB3+		T64_WTS	EGFR-	ERBB3+	EGFR-/ERBB3+
TCGA-KK-A5A1-01A-11R-A29R-07	EGFR-	ERBB3+	EGFR-/ERBB3+		T67_WTS	EGFR-	ERBB3+	EGFR-/ERBB3+
TCGA-G9-7519-01A-11R-2263-07	EGFR-	ERBB3+	EGFR-/ERBB3+		T69_WTS	EGFR-	ERBB3+	EGFR-/ERBB3+
TCGA-HC-8216-01A-11R-A29R-07	EGFR-	ERBB3+	EGFR-/ERBB3+		T71_WTS	EGFR+	ERBB3+	EGFR+/ERBB3+
TCGA-HC-7081-01A-11R-1965-07	EGFR-	ERBB3+	EGFR-/ERBB3+		T72_WTS	EGFR+	ERBB3+	EGFR+/ERBB3+
TCGA-YL-A9WX-01A-21R-A41O-07	EGFR+	ERBB3+	EGFR+/ERBB3+		T78_WTS	EGFR-	ERBB3+	EGFR-/ERBB3+
TCGA-EJ-AB20-01A-12R-A41O-07	EGFR-	ERBB3-	EGFR-/ERBB3-		T85_WTS	EGFR-	ERBB3+	EGFR-/ERBB3+
TCGA-KK-A8IM-01A-11R-A36G-07	EGFR-	ERBB3+	EGFR-/ERBB3+		T92_WTS	EGFR+	ERBB3+	EGFR+/ERBB3+
TCGA-XQ-A8TB-01A-11R-A36G-07	EGFR-	ERBB3+	EGFR-/ERBB3+		T96_WTS	EGFR-	ERBB3+	EGFR-/ERBB3+
TCGA-EJ-5508-01A-02R-1580-07	EGFR+	ERBB3+	EGFR+/ERBB3+		T103_WTS	EGFR-	ERBB3+	EGFR-/ERBB3+
TCGA-X4-A8KS-01A-12R-A36G-07	EGFR-	ERBB3+	EGFR-/ERBB3+		T109_WTS	EGFR+	ERBB3+	EGFR+/ERBB3+
TCGA-G9-6365-01A-11R-1789-07	EGFR-	ERBB3+	EGFR-/ERBB3+		T111_WTS	EGFR+	ERBB3+	EGFR+/ERBB3+
TCGA-G9-6379-01A-11R-A31N-07	EGFR-	ERBB3+	EGFR-/ERBB3+		T114_WTS	EGFR-	ERBB3+	EGFR-/ERBB3+
TCGA-G9-6351-01A-21R-1965-07	EGFR-	ERBB3+	EGFR-/ERBB3+		T120_WTS	EGFR-	ERBB3+	EGFR-/ERBB3+
TCGA-KC-A4BN-01A-61R-A250-07	EGFR-	ERBB3+	EGFR-/ERBB3+		T123_WTS	EGFR+	ERBB3+	EGFR+/ERBB3+
TCGA-J4-AATZ-01A-11R-A41O-07	EGFR+	ERBB3+	EGFR+/ERBB3+		T124_WTS	EGFR-	ERBB3+	EGFR-/ERBB3+
TCGA-CH-5767-01A-11R-1789-07	EGFR-	ERBB3+	EGFR-/ERBB3+		T125_WTS	EGFR-	ERBB3+	EGFR-/ERBB3+
TCGA-KK-A6E6-01A-11R-A311-07	EGFR-	ERBB3+	EGFR-/ERBB3+		T132_WTS	EGFR-	ERBB3+	EGFR-/ERBB3+
TCGA-G9-6370-01A-11R-1789-07	EGFR+	ERBB3+	EGFR+/ERBB3+		T139_WTS	EGFR+	ERBB3+	EGFR+/ERBB3+
TCGA-EJ-A65D-01A-11R-A30B-07	EGFR-	ERBB3+	EGFR-/ERBB3+		T160_WTS	EGFR-	ERBB3+	EGFR-/ERBB3+
TCGA-M7-A725-01A-12R-A32O-07	EGFR-	ERBB3+	EGFR-/ERBB3+		T162_WTS	EGFR-	ERBB3+	EGFR-/ERBB3+
TCGA-EJ-7793-01A-31R-2263-07	EGFR-	ERBB3+	EGFR-/ERBB3+		T166_WTS	EGFR-	ERBB3+	EGFR-/ERBB3+
TCGA-TP-A8TT-01A-12R-A41O-07	EGFR-	ERBB3-	EGFR-/ERBB3-		T167_WTS	EGFR-	ERBB3-	EGFR-/ERBB3-
TCGA-G9-6343-01A-21R-1965-07	EGFR-	ERBB3-	EGFR-/ERBB3-		T172_WTS	EGFR+	ERBB3+	EGFR+/ERBB3+
TCGA-EJ-5501-01A-01R-1580-07	EGFR+	ERBB3+	EGFR+/ERBB3+		T178_WTS	EGFR-	ERBB3+	EGFR-/ERBB3+
TCGA-FC-A5OB-01A-11R-A29R-07	EGFR-	ERBB3+	EGFR-/ERBB3+		T182_WTS	EGFR-	ERBB3+	EGFR-/ERBB3+
TCGA-J4-A83L-01A-11R-A352-07	EGFR-	ERBB3+	EGFR-/ERBB3+		T185_WTS	EGFR-	ERBB3+	EGFR-/ERBB3+
TCGA-XK-AAIV-01A-11R-A41O-07	EGFR-	ERBB3+	EGFR-/ERBB3+		T186_WTS	EGFR-	ERBB3+	EGFR-/ERBB3+
TCGA-J9-A8CN-01A-11R-A352-07	EGFR-	ERBB3+	EGFR-/ERBB3+		T198_WTS	EGFR-	ERBB3+	EGFR-/ERBB3+
TCGA-VN-A88R-01A-11R-A36G-07	EGFR-	ERBB3-	EGFR-/ERBB3-		T201_WTS	EGFR-	ERBB3+	EGFR-/ERBB3+
TCGA-V1-A8WL-01A-11R-A37L-07	EGFR-	ERBB3+	EGFR-/ERBB3+		T202_WTS	EGFR-	ERBB3+	EGFR-/ERBB3+
TCGA-V1-A9ZR-01A-11R-A41O-07	EGFR-	ERBB3+	EGFR-/ERBB3+		T209_WTS	EGFR-	ERBB3+	EGFR-/ERBB3+
TCGA-CH-5741-01A-11R-1580-07	EGFR-	ERBB3+	EGFR-/ERBB3+		T210_WTS	EGFR-	ERBB3+	EGFR-/ERBB3+
TCGA-KK-A8I4-01A-11R-A36G-07	EGFR-	ERBB3+	EGFR-/ERBB3+		T216_WTS	EGFR-	ERBB3+	EGFR-/ERBB3+
TCGA-ZG-A9LS-01A-12R-A41O-07	EGFR-	ERBB3+	EGFR-/ERBB3+		T229_WTS	EGFR-	ERBB3+	EGFR-/ERBB3+
TCGA-CH-5764-01A-21R-1580-07	EGFR+	ERBB3+	EGFR+/ERBB3+		T231_WTS	EGFR+	ERBB3+	EGFR+/ERBB3+
TCGA-EJ-7125-01A-11R-1965-07	EGFR-	ERBB3+	EGFR-/ERBB3+		T232_WTS	EGFR-	ERBB3+	EGFR-/ERBB3+
TCGA-CH-5788-01A-11R-1580-07	EGFR+	ERBB3+	EGFR+/ERBB3+		T233_WTS	EGFR-	ERBB3+	EGFR-/ERBB3+
TCGA-VN-A88L-01A-11R-A352-07	EGFR-	ERBB3-	EGFR-/ERBB3-		T237_WTS	EGFR-	ERBB3+	EGFR-/ERBB3+
TCGA-HC-7748-01A-11R-2118-07	EGFR+	ERBB3+	EGFR+/ERBB3+		T250_WTS	EGFR-	ERBB3+	EGFR-/ERBB3+
TCGA-XK-AAIW-01A-11R-A41O-07	EGFR-	ERBB3+	EGFR-/ERBB3+		T258_WTS	EGFR-	ERBB3+	EGFR-/ERBB3+
TCGA-EJ-5530-01A-01R-1580-07	EGFR-	ERBB3+	EGFR-/ERBB3+		T265_WTS	EGFR-	ERBB3+	EGFR-/ERBB3+
TCGA-CH-5740-01A-11R-1580-07	EGFR-	ERBB3+	EGFR-/ERBB3+		T271_WTS	EGFR-	ERBB3+	EGFR-/ERBB3+
TCGA-CH-5762-01A-11R-1580-07	EGFR+	ERBB3+	EGFR+/ERBB3+		T273_WTS	EGFR-	ERBB3+	EGFR-/ERBB3+
TCGA-EJ-7792-01A-11R-2118-07	EGFR-	ERBB3+	EGFR-/ERBB3+		T274_WTS	EGFR-	ERBB3+	EGFR-/ERBB3+
TCGA-HC-A8D0-01A-11R-A36G-07	EGFR-	ERBB3-	EGFR-/ERBB3-		T279_WTS	EGFR-	ERBB3+	EGFR-/ERBB3+
TCGA-HC-8213-01A-11R-A29R-07	EGFR-	ERBB3+	EGFR-/ERBB3+		T283_WTS	EGFR-	ERBB3+	EGFR-/ERBB3+
TCGA-J4-A67M-01A-11R-A30B-07	EGFR-	ERBB3+	EGFR-/ERBB3+		T286_WTS	EGFR-	ERBB3-	EGFR-/ERBB3-
TCGA-XK-AAK1-01A-11R-A41O-07	EGFR-	ERBB3+	EGFR-/ERBB3+		T289_WTS	EGFR+	ERBB3+	EGFR+/ERBB3+
TCGA-2A-A8VO-01A-11R-A37L-07	EGFR-	ERBB3+	EGFR-/ERBB3+		T300_WTS	EGFR+	ERBB3+	EGFR+/ERBB3+
TCGA-J4-A67Q-01A-21R-A30B-07	EGFR-	ERBB3+	EGFR-/ERBB3+		T312_WTS	EGFR+	ERBB3+	EGFR+/ERBB3+
TCGA-HC-7233-01A-11R-2118-07	EGFR-	ERBB3+	EGFR-/ERBB3+		T314_WTS	EGFR+	ERBB3+	EGFR+/ERBB3+
TCGA-EJ-5502-01A-01R-1580-07	EGFR+	ERBB3+	EGFR+/ERBB3+		T318_WTS	EGFR-	ERBB3+	EGFR-/ERBB3+
TCGA-EJ-A46I-01A-12R-A26U-07	EGFR+	ERBB3+	EGFR+/ERBB3+		T319_WTS	EGFR-	ERBB3+	EGFR-/ERBB3+
TCGA-G9-6348-01A-11R-1789-07	EGFR-	ERBB3+	EGFR-/ERBB3+		T325_WTS	EGFR-	ERBB3+	EGFR-/ERBB3+
TCGA-HC-A632-01A-11R-A29R-07	EGFR-	ERBB3+	EGFR-/ERBB3+		T326_WTS	EGFR+	ERBB3+	EGFR+/ERBB3+
TCGA-G9-7522-01A-11R-2263-07	EGFR-	ERBB3+	EGFR-/ERBB3+		T329_WTS	EGFR-	ERBB3+	EGFR-/ERBB3+
TCGA-MG-AAMC-01A-11R-A41O-07	EGFR-	ERBB3-	EGFR-/ERBB3-		T330_WTS	EGFR+	ERBB3+	EGFR+/ERBB3+
TCGA-KK-A7AP-01A-12R-A33R-07	EGFR-	ERBB3+	EGFR-/ERBB3+		T334_WTS	EGFR-	ERBB3+	EGFR-/ERBB3+
TCGA-G9-6378-01A-11R-1789-07	EGFR-	ERBB3-	EGFR-/ERBB3-		T335_WTS	EGFR-	ERBB3+	EGFR-/ERBB3+
TCGA-EJ-A65M-01A-11R-A29R-07	EGFR-	ERBB3+	EGFR-/ERBB3+		T339_WTS	EGFR+	ERBB3+	EGFR+/ERBB3+
TCGA-QU-A6IL-01A-11R-A31N-07	EGFR-	ERBB3+	EGFR-/ERBB3+		T340_WTS	EGFR-	ERBB3+	EGFR-/ERBB3+
TCGA-HC-A6AS-01A-11R-A30B-07	EGFR-	ERBB3+	EGFR-/ERBB3+		T342_WTS	EGFR+	ERBB3+	EGFR+/ERBB3+
TCGA-V1-A8WS-01A-11R-A37L-07	EGFR-	ERBB3+	EGFR-/ERBB3+		T349_WTS	EGFR-	ERBB3+	EGFR-/ERBB3+
TCGA-2A-AAYU-01A-11R-A41O-07	EGFR-	ERBB3+	EGFR-/ERBB3+		T373_WTS	EGFR-	ERBB3+	EGFR-/ERBB3+
TCGA-G9-6336-01A-11R-1789-07	EGFR-	ERBB3+	EGFR-/ERBB3+		T375_WTS	EGFR-	ERBB3+	EGFR-/ERBB3+
TCGA-J9-A52C-01A-11R-A26U-07	EGFR-	ERBB3-	EGFR-/ERBB3-		T378_WTS	EGFR+	ERBB3+	EGFR+/ERBB3+
TCGA-EJ-5542-01A-01R-1580-07	EGFR+	ERBB3+	EGFR+/ERBB3+		T384_WTS	EGFR-	ERBB3-	EGFR-/ERBB3-
TCGA-EJ-5531-01A-01R-1580-07	EGFR+	ERBB3+	EGFR+/ERBB3+		T391_WTS	EGFR-	ERBB3+	EGFR-/ERBB3+
TCGA-HI-7171-01A-12R-2118-07	EGFR-	ERBB3+	EGFR-/ERBB3+		T393_WTS	EGFR-	ERBB3+	EGFR-/ERBB3+
TCGA-EJ-A46H-01A-31R-A26U-07	EGFR+	ERBB3+	EGFR+/ERBB3+		T399_WTS	EGFR-	ERBB3+	EGFR-/ERBB3+
TCGA-KK-A6DY-01A-12R-A311-07	EGFR-	ERBB3+	EGFR-/ERBB3+		T405_WTS	EGFR-	ERBB3+	EGFR-/ERBB3+
TCGA-HC-A76X-01A-11R-A33R-07	EGFR-	ERBB3+	EGFR-/ERBB3+		T408_WTS	EGFR+	ERBB3+	EGFR+/ERBB3+
TCGA-V1-A8WW-01A-11R-A37L-07	EGFR-	ERBB3-	EGFR-/ERBB3-		T431_WTS	EGFR-	ERBB3+	EGFR-/ERBB3+
TCGA-KK-A59Z-01A-12R-A26U-07	EGFR-	ERBB3-	EGFR-/ERBB3-		T434_WTS	EGFR-	ERBB3+	EGFR-/ERBB3+
TCGA-EJ-A65F-01A-21R-A311-07	EGFR-	ERBB3+	EGFR-/ERBB3+		T467_WTS	EGFR-	ERBB3+	EGFR-/ERBB3+
TCGA-HC-A48F-01A-11R-A250-07	EGFR-	ERBB3+	EGFR-/ERBB3+		T473_WTS	EGFR-	ERBB3+	EGFR-/ERBB3+
TCGA-XJ-A83F-01A-11R-A352-07	EGFR-	ERBB3+	EGFR-/ERBB3+		T480_WTS	EGFR-	ERBB3+	EGFR-/ERBB3+
TCGA-EJ-5527-01A-01R-1580-07	EGFR+	ERBB3+	EGFR+/ERBB3+		T482_WTS	EGFR-	ERBB3+	EGFR-/ERBB3+
TCGA-G9-6494-01A-11R-1789-07	EGFR-	ERBB3+	EGFR-/ERBB3+		T487_WTS	EGFR-	ERBB3+	EGFR-/ERBB3+
TCGA-V1-A9OT-01A-11R-A41O-07	EGFR-	ERBB3-	EGFR-/ERBB3-		T498_WTS	EGFR+	ERBB3+	EGFR+/ERBB3+
TCGA-EJ-5496-01A-01R-1580-07	EGFR-	ERBB3+	EGFR-/ERBB3+		T502_WTS	EGFR-	ERBB3+	EGFR-/ERBB3+
TCGA-KC-A4BL-01A-31R-A250-07	EGFR+	ERBB3+	EGFR+/ERBB3+		T508_WTS	EGFR-	ERBB3+	EGFR-/ERBB3+
TCGA-J4-A67S-01A-11R-A30B-07	EGFR-	ERBB3-	EGFR-/ERBB3-		T509_WTS	EGFR+	ERBB3+	EGFR+/ERBB3+
TCGA-G9-6339-01A-12R-A311-07	EGFR-	ERBB3+	EGFR-/ERBB3+		T513_WTS	EGFR-	ERBB3+	EGFR-/ERBB3+
TCGA-G9-7509-01A-11R-A41O-07	EGFR-	ERBB3+	EGFR-/ERBB3+		T515_WTS	EGFR-	ERBB3+	EGFR-/ERBB3+
TCGA-M7-A723-01A-12R-A32O-07	EGFR-	ERBB3-	EGFR-/ERBB3-		T521_WTS	EGFR-	ERBB3+	EGFR-/ERBB3+
TCGA-EJ-A8FP-01A-21R-A36G-07	EGFR+	ERBB3-	EGFR+/ERBB3-		T551_WTS	EGFR+	ERBB3+	EGFR+/ERBB3+
TCGA-FC-A4JI-01A-11R-A250-07	EGFR+	ERBB3+	EGFR+/ERBB3+		T558_WTS	EGFR-	ERBB3+	EGFR-/ERBB3+
TCGA-YL-A8HM-01A-11R-A36G-07	EGFR-	ERBB3+	EGFR-/ERBB3+		T563_WTS	EGFR-	ERBB3+	EGFR-/ERBB3+
TCGA-CH-5746-01A-11R-1580-07	EGFR+	ERBB3+	EGFR+/ERBB3+		T565_WTS	EGFR+	ERBB3+	EGFR+/ERBB3+
TCGA-EJ-8469-01A-11R-2403-07	EGFR+	ERBB3+	EGFR+/ERBB3+		T574_WTS	EGFR-	ERBB3+	EGFR-/ERBB3+
TCGA-KK-A7B0-01A-11R-A32O-07	EGFR-	ERBB3+	EGFR-/ERBB3+		T576_WTS	EGFR-	ERBB3+	EGFR-/ERBB3+
TCGA-FC-A8O0-01A-41R-A37L-07	EGFR+	ERBB3-	EGFR+/ERBB3-		T577_WTS	EGFR+	ERBB3+	EGFR+/ERBB3+
TCGA-EJ-A7NN-01A-11R-A33R-07	EGFR-	ERBB3+	EGFR-/ERBB3+		T587_WTS	EGFR-	ERBB3+	EGFR-/ERBB3+
TCGA-EJ-7315-01A-31R-2118-07	EGFR-	ERBB3+	EGFR-/ERBB3+		T595_WTS	EGFR-	ERBB3+	EGFR-/ERBB3+
TCGA-KK-A59X-01A-11R-A29R-07	EGFR-	ERBB3+	EGFR-/ERBB3+		T600_WTS	EGFR+	ERBB3+	EGFR+/ERBB3+
TCGA-G9-6342-01A-11R-1965-07	EGFR-	ERBB3+	EGFR-/ERBB3+		T605_WTS	EGFR-	ERBB3+	EGFR-/ERBB3+
TCGA-EJ-5510-01A-01R-1580-07	EGFR+	ERBB3+	EGFR+/ERBB3+		T607_WTS	EGFR-	ERBB3+	EGFR-/ERBB3+
TCGA-J4-A83I-01A-11R-A36G-07	EGFR-	ERBB3+	EGFR-/ERBB3+		T608_WTS	EGFR-	ERBB3+	EGFR-/ERBB3+
TCGA-KK-A7AY-01A-11R-A33R-07	EGFR-	ERBB3+	EGFR-/ERBB3+		T613_WTS	EGFR-	ERBB3+	EGFR-/ERBB3+
TCGA-V1-A9OL-01A-11R-A41O-07	EGFR-	ERBB3-	EGFR-/ERBB3-		T643_WTS	EGFR-	ERBB3+	EGFR-/ERBB3+
TCGA-HC-8261-01A-11R-2263-07	EGFR-	ERBB3+	EGFR-/ERBB3+		T659_WTS	EGFR-	ERBB3+	EGFR-/ERBB3+
TCGA-XJ-A9DQ-01A-11R-A37L-07	EGFR-	ERBB3+	EGFR-/ERBB3+		T716_WTS	EGFR-	ERBB3+	EGFR-/ERBB3+
TCGA-HI-7170-01A-11R-2118-07	EGFR-	ERBB3-	EGFR-/ERBB3-		T18_WTS	EGFR+	ERBB3+	EGFR+/ERBB3+
TCGA-YL-A8SH-01B-11R-A37L-07	EGFR-	ERBB3+	EGFR-/ERBB3+		T84_WTS	EGFR-	ERBB3+	EGFR-/ERBB3+
TCGA-ZG-A9L0-01A-11R-A41O-07	EGFR-	ERBB3+	EGFR-/ERBB3+		T133_WTS	EGFR-	ERBB3+	EGFR-/ERBB3+
TCGA-HC-8258-01A-11R-2263-07	EGFR-	ERBB3+	EGFR-/ERBB3+		T438_WTS	EGFR-	ERBB3+	EGFR-/ERBB3+
TCGA-ZG-A9NI-01A-11R-A41O-07	EGFR-	ERBB3+	EGFR-/ERBB3+		T496_WTS	EGFR-	ERBB3+	EGFR-/ERBB3+
TCGA-J4-A83K-01A-11R-A352-07	EGFR-	ERBB3+	EGFR-/ERBB3+		T585_WTS	EGFR-	ERBB3+	EGFR-/ERBB3+
TCGA-YL-A8SQ-01B-11R-A37L-07	EGFR-	ERBB3+	EGFR-/ERBB3+		T637_WTS	EGFR-	ERBB3+	EGFR-/ERBB3+
TCGA-KC-A4BV-01A-31R-A26U-07	EGFR-	ERBB3+	EGFR-/ERBB3+		T727_WTS	EGFR+	ERBB3+	EGFR+/ERBB3+
TCGA-HC-A6AQ-01A-11R-A30B-07	EGFR-	ERBB3+	EGFR-/ERBB3+		T728_WTS	EGFR-	ERBB3+	EGFR-/ERBB3+
TCGA-EJ-A8FS-01A-11R-A352-07	EGFR-	ERBB3+	EGFR-/ERBB3+		T729_WTS	EGFR-	ERBB3+	EGFR-/ERBB3+
TCGA-EJ-5499-01A-01R-1580-07	EGFR+	ERBB3+	EGFR+/ERBB3+		T661_WTS	EGFR-	ERBB3+	EGFR-/ERBB3+
TCGA-EJ-5526-01A-01R-1580-07	EGFR+	ERBB3+	EGFR+/ERBB3+		T705_WTS	EGFR-	ERBB3+	EGFR-/ERBB3+
TCGA-HC-7078-01A-11R-2118-07	EGFR-	ERBB3+	EGFR-/ERBB3+
TCGA-EJ-A8FO-01A-21R-A36G-07	EGFR-	ERBB3+	EGFR-/ERBB3+
TCGA-HC-A8D1-01A-11R-A36G-07	EGFR-	ERBB3+	EGFR-/ERBB3+
TCGA-G9-7525-01A-31R-2263-07	EGFR-	ERBB3+	EGFR-/ERBB3+
TCGA-EJ-7782-01A-11R-2118-07	EGFR+	ERBB3+	EGFR+/ERBB3+
TCGA-HC-A6HY-01A-11R-A31N-07	EGFR-	ERBB3+	EGFR-/ERBB3+
TCGA-HC-7749-01A-11R-2118-07	EGFR-	ERBB3+	EGFR-/ERBB3+
TCGA-EJ-5517-01A-01R-1580-07	EGFR-	ERBB3+	EGFR-/ERBB3+
TCGA-KK-A8I5-01A-11R-A36G-07	EGFR-	ERBB3+	EGFR-/ERBB3+
TCGA-HC-8260-01A-11R-2263-07	EGFR-	ERBB3+	EGFR-/ERBB3+
TCGA-KK-A6E5-01A-11R-A311-07	EGFR-	ERBB3+	EGFR-/ERBB3+
TCGA-ZG-A9LY-01A-11R-A41O-07	EGFR-	ERBB3+	EGFR-/ERBB3+
TCGA-EJ-5514-01A-01R-1580-07	EGFR-	ERBB3+	EGFR-/ERBB3+
TCGA-HC-7231-01A-11R-2118-07	EGFR-	ERBB3+	EGFR-/ERBB3+
TCGA-KK-A8IA-01A-11R-A36G-07	EGFR-	ERBB3+	EGFR-/ERBB3+
TCGA-KK-A7B4-01A-11R-A32O-07	EGFR-	ERBB3+	EGFR-/ERBB3+
TCGA-KK-A8I8-01A-11R-A36G-07	EGFR-	ERBB3+	EGFR-/ERBB3+
TCGA-FC-A6HD-01A-11R-A31N-07	EGFR-	ERBB3+	EGFR-/ERBB3+
TCGA-ZG-A9LZ-01A-11R-A41O-07	EGFR-	ERBB3+	EGFR-/ERBB3+
TCGA-KK-A7B2-01A-12R-A32O-07	EGFR-	ERBB3-	EGFR-/ERBB3-
TCGA-EJ-5525-01A-01R-1580-07	EGFR-	ERBB3+	EGFR-/ERBB3+
TCGA-YL-A8SO-01B-31R-A37L-07	EGFR-	ERBB3+	EGFR-/ERBB3+
TCGA-EJ-A65J-01A-11R-A311-07	EGFR+	ERBB3+	EGFR+/ERBB3+
TCGA-CH-5768-01A-11R-1580-07	EGFR+	ERBB3+	EGFR+/ERBB3+
TCGA-YL-A8SC-01A-11R-A37L-07	EGFR-	ERBB3+	EGFR-/ERBB3+
TCGA-H9-A6BX-01A-31R-A311-07	EGFR-	ERBB3-	EGFR-/ERBB3-
TCGA-J4-A67T-01A-11R-A311-07	EGFR-	ERBB3+	EGFR-/ERBB3+
TCGA-G9-7510-01A-11R-2263-07	EGFR-	ERBB3+	EGFR-/ERBB3+
TCGA-KK-A7AV-01A-11R-A32O-07	EGFR-	ERBB3+	EGFR-/ERBB3+
TCGA-G9-6366-01A-11R-2118-07	EGFR-	ERBB3-	EGFR-/ERBB3-
TCGA-H9-A6BY-01A-11R-A30B-07	EGFR-	ERBB3+	EGFR-/ERBB3+
TCGA-YL-A8HK-01A-11R-A36G-07	EGFR-	ERBB3+	EGFR-/ERBB3+
TCGA-J4-A6M7-01A-11R-A31N-07	EGFR-	ERBB3+	EGFR-/ERBB3+
TCGA-ZG-A9LM-01A-11R-A41O-07	EGFR-	ERBB3-	EGFR-/ERBB3-
TCGA-KK-A7AQ-01A-11R-A33R-07	EGFR-	ERBB3+	EGFR-/ERBB3+
TCGA-V1-A9Z9-01A-21R-A41O-07	EGFR-	ERBB3+	EGFR-/ERBB3+
TCGA-XK-AAJU-01A-11R-A41O-07	EGFR+	ERBB3+	EGFR+/ERBB3+
TCGA-XK-AAJP-01A-11R-A41O-07	EGFR-	ERBB3+	EGFR-/ERBB3+
TCGA-VN-A88O-01A-11R-A352-07	EGFR-	ERBB3+	EGFR-/ERBB3+
TCGA-J4-A83N-01A-11R-A352-07	EGFR-	ERBB3+	EGFR-/ERBB3+
TCGA-YL-A8HL-01A-11R-A36G-07	EGFR-	ERBB3+	EGFR-/ERBB3+
TCGA-ZG-A9LB-01A-11R-A41O-07	EGFR-	ERBB3-	EGFR-/ERBB3-
TCGA-FC-7961-01A-11R-A29R-07	EGFR+	ERBB3+	EGFR+/ERBB3+
TCGA-ZG-A9KY-01A-11R-A41O-07	EGFR-	ERBB3+	EGFR-/ERBB3+
TCGA-V1-A9O9-01A-11R-A41O-07	EGFR-	ERBB3+	EGFR-/ERBB3+
TCGA-J9-A8CL-01A-11R-A352-07	EGFR-	ERBB3+	EGFR-/ERBB3+
TCGA-EJ-7218-01B-11R-A32O-07	EGFR-	ERBB3+	EGFR-/ERBB3+
TCGA-KK-A7AZ-01A-12R-A32O-07	EGFR-	ERBB3+	EGFR-/ERBB3+
TCGA-EJ-A6RA-01A-11R-A33R-07	EGFR-	ERBB3+	EGFR-/ERBB3+
TCGA-M7-A720-01A-12R-A32O-07	EGFR-	ERBB3+	EGFR-/ERBB3+
TCGA-KK-A6E3-01A-21R-A30B-07	EGFR-	ERBB3-	EGFR-/ERBB3-
TCGA-G9-6362-01A-11R-1789-07	EGFR-	ERBB3-	EGFR-/ERBB3-
TCGA-CH-5771-01A-21R-1580-07	EGFR+	ERBB3+	EGFR+/ERBB3+
TCGA-CH-5766-01A-11R-1580-07	EGFR+	ERBB3+	EGFR+/ERBB3+
TCGA-HC-A9TH-01A-11R-A41O-07	EGFR-	ERBB3+	EGFR-/ERBB3+
TCGA-J4-A67R-01A-21R-A30B-07	EGFR-	ERBB3+	EGFR-/ERBB3+
TCGA-EJ-A65B-01A-12R-A30B-07	EGFR-	ERBB3+	EGFR-/ERBB3+
TCGA-ZG-A9M4-01A-11R-A41O-07	EGFR-	ERBB3-	EGFR-/ERBB3-
TCGA-Y6-A8TL-01A-21R-A37L-07	EGFR-	ERBB3+	EGFR-/ERBB3+
TCGA-HI-7168-01A-11R-2118-07	EGFR-	ERBB3+	EGFR-/ERBB3+
TCGA-HC-8265-01B-04R-2302-07	EGFR+	ERBB3+	EGFR+/ERBB3+
TCGA-G9-6363-01A-21R-1789-07	EGFR-	ERBB3+	EGFR-/ERBB3+
TCGA-KK-A8I9-01A-11R-A36G-07	EGFR-	ERBB3+	EGFR-/ERBB3+
TCGA-EJ-8470-01A-11R-2403-07	EGFR+	ERBB3+	EGFR+/ERBB3+
TCGA-VP-A87H-01A-11R-A352-07	EGFR-	ERBB3+	EGFR-/ERBB3+
TCGA-V1-A9ZI-01A-11R-A41O-07	EGFR-	ERBB3-	EGFR-/ERBB3-
TCGA-J4-A6G1-01A-11R-A311-07	EGFR-	ERBB3+	EGFR-/ERBB3+
TCGA-HC-7819-01A-11R-2118-07	EGFR-	ERBB3+	EGFR-/ERBB3+
TCGA-G9-6385-01A-11R-1789-07	EGFR+	ERBB3+	EGFR+/ERBB3+
TCGA-HI-7169-01A-11R-2118-07	EGFR-	ERBB3-	EGFR-/ERBB3-
TCGA-KC-A7F5-01A-11R-A33R-07	EGFR-	ERBB3+	EGFR-/ERBB3+
TCGA-J9-A52E-01A-11R-A26U-07	EGFR-	ERBB3+	EGFR-/ERBB3+
TCGA-VP-AA1N-01A-31R-A41O-07	EGFR+	ERBB3-	EGFR+/ERBB3-
TCGA-2A-AAYO-01A-11R-A41O-07	EGFR-	ERBB3+	EGFR-/ERBB3+
TCGA-VP-A87J-01A-11R-A352-07	EGFR-	ERBB3+	EGFR-/ERBB3+
TCGA-EJ-7783-01A-11R-2118-07	EGFR+	ERBB3+	EGFR+/ERBB3+
TCGA-ZG-A9L4-01A-11R-A41O-07	EGFR-	ERBB3-	EGFR-/ERBB3-
TCGA-M7-A71Z-01A-12R-A32O-07	EGFR-	ERBB3-	EGFR-/ERBB3-
TCGA-EJ-A6RC-01A-11R-A32O-07	EGFR-	ERBB3+	EGFR-/ERBB3+
TCGA-ZG-A8QW-01A-11R-A37L-07	EGFR-	ERBB3+	EGFR-/ERBB3+
TCGA-V1-A8X3-01A-11R-A37L-07	EGFR-	ERBB3+	EGFR-/ERBB3+
TCGA-KC-A7FD-01A-11R-A33R-07	EGFR-	ERBB3+	EGFR-/ERBB3+
TCGA-KC-A4BR-01A-32R-A32Y-07	EGFR-	ERBB3-	EGFR-/ERBB3-
TCGA-ZG-A9LU-01A-11R-A41O-07	EGFR-	ERBB3+	EGFR-/ERBB3+
TCGA-EJ-7317-01A-31R-2118-07	EGFR-	ERBB3+	EGFR-/ERBB3+
TCGA-V1-A9OY-01A-11R-A41O-07	EGFR-	ERBB3+	EGFR-/ERBB3+
TCGA-TK-A8OK-01A-22R-A36G-07	EGFR-	ERBB3-	EGFR-/ERBB3-
TCGA-H9-7775-01A-11R-2118-07	EGFR-	ERBB3+	EGFR-/ERBB3+
TCGA-YL-A8S8-01A-11R-A37L-07	EGFR-	ERBB3+	EGFR-/ERBB3+
TCGA-VP-A87E-01A-31R-A352-07	EGFR-	ERBB3+	EGFR-/ERBB3+
TCGA-CH-5748-01A-11R-1580-07	EGFR+	ERBB3+	EGFR+/ERBB3+
TCGA-EJ-A65G-01A-21R-A29R-07	EGFR-	ERBB3+	EGFR-/ERBB3+
TCGA-HC-7747-01A-11R-2118-07	EGFR-	ERBB3+	EGFR-/ERBB3+
TCGA-FC-7708-01A-11R-2118-07	EGFR+	ERBB3+	EGFR+/ERBB3+
TCGA-V1-A8MG-01A-11R-A36G-07	EGFR-	ERBB3+	EGFR-/ERBB3+
TCGA-HC-8256-01A-11R-2263-07	EGFR-	ERBB3+	EGFR-/ERBB3+
TCGA-HC-8262-01A-11R-2263-07	EGFR-	ERBB3+	EGFR-/ERBB3+
TCGA-G9-6384-01A-11R-1789-07	EGFR+	ERBB3+	EGFR+/ERBB3+
TCGA-HC-7075-01A-11R-1965-07	EGFR-	ERBB3+	EGFR-/ERBB3+
TCGA-QU-A6IP-01A-11R-A31N-07	EGFR-	ERBB3+	EGFR-/ERBB3+
TCGA-V1-A9OH-01A-11R-A41O-07	EGFR-	ERBB3+	EGFR-/ERBB3+
TCGA-J4-A67L-01A-11R-A30B-07	EGFR-	ERBB3+	EGFR-/ERBB3+
TCGA-J4-A83J-01A-11R-A36G-07	EGFR-	ERBB3+	EGFR-/ERBB3+
TCGA-XK-AAJA-01A-11R-A41O-07	EGFR-	ERBB3+	EGFR-/ERBB3+
TCGA-CH-5763-01A-11R-1580-07	EGFR+	ERBB3+	EGFR+/ERBB3+
TCGA-KK-A8IG-01A-11R-A36G-07	EGFR-	ERBB3+	EGFR-/ERBB3+
TCGA-J4-A6G3-01A-11R-A311-07	EGFR+	ERBB3+	EGFR+/ERBB3+
TCGA-HC-A6AP-01A-11R-A30B-07	EGFR-	ERBB3+	EGFR-/ERBB3+
TCGA-G9-6367-01A-11R-1789-07	EGFR+	ERBB3+	EGFR+/ERBB3+
TCGA-V1-A9Z8-01A-11R-A41O-07	EGFR-	ERBB3+	EGFR-/ERBB3+
TCGA-ZG-A9L6-01A-11R-A41O-07	EGFR-	ERBB3-	EGFR-/ERBB3-
TCGA-EJ-A46G-01A-31R-A26U-07	EGFR-	ERBB3+	EGFR-/ERBB3+
TCGA-KK-A8IH-01A-11R-A36G-07	EGFR-	ERBB3+	EGFR-/ERBB3+
TCGA-ZG-A8QZ-01A-11R-A37L-07	EGFR-	ERBB3+	EGFR-/ERBB3+
TCGA-HC-7232-01A-11R-2118-07	EGFR-	ERBB3+	EGFR-/ERBB3+
TCGA-CH-5738-01A-11R-1580-07	EGFR-	ERBB3+	EGFR-/ERBB3+
TCGA-V1-A9O7-01A-21R-A41O-07	EGFR-	ERBB3+	EGFR-/ERBB3+
TCGA-J4-8198-01A-11R-2263-07	EGFR+	ERBB3+	EGFR+/ERBB3+
TCGA-KK-A8II-01A-11R-A36G-07	EGFR-	ERBB3+	EGFR-/ERBB3+
TCGA-WW-A8ZI-01A-11R-A37L-07	EGFR-	ERBB3+	EGFR-/ERBB3+
TCGA-VP-A878-01A-31R-A352-07	EGFR-	ERBB3+	EGFR-/ERBB3+
TCGA-EJ-A7NH-01A-12R-A33R-07	EGFR-	ERBB3+	EGFR-/ERBB3+
TCGA-ZG-A9ND-01A-11R-A41O-07	EGFR-	ERBB3+	EGFR-/ERBB3+
TCGA-V1-A8MF-01A-11R-A36G-07	EGFR-	ERBB3-	EGFR-/ERBB3-
TCGA-YL-A8SR-01B-11R-A37L-07	EGFR-	ERBB3-	EGFR-/ERBB3-
TCGA-V1-A9OA-01A-11R-A41O-07	EGFR-	ERBB3-	EGFR-/ERBB3-
TCGA-CH-5737-01A-11R-1580-07	EGFR-	ERBB3+	EGFR-/ERBB3+
TCGA-HC-A6AN-01A-11R-A30B-07	EGFR-	ERBB3+	EGFR-/ERBB3+
TCGA-ZG-A9N3-01A-11R-A41O-07	EGFR-	ERBB3-	EGFR-/ERBB3-
TCGA-EJ-7789-01A-11R-2118-07	EGFR+	ERBB3+	EGFR+/ERBB3+
TCGA-HC-8258-01B-05R-2302-07	EGFR+	ERBB3-	EGFR+/ERBB3-
TCGA-CH-5769-01A-11R-1580-07	EGFR-	ERBB3+	EGFR-/ERBB3+
TCGA-EJ-5511-01A-01R-1580-07	EGFR+	ERBB3+	EGFR+/ERBB3+
TCGA-V1-A8ML-01A-11R-A37L-07	EGFR-	ERBB3+	EGFR-/ERBB3+
TCGA-EJ-5498-01A-01R-1580-07	EGFR+	ERBB3+	EGFR+/ERBB3+
TCGA-CH-5792-01A-11R-1580-07	EGFR+	ERBB3+	EGFR+/ERBB3+
TCGA-HC-7211-01A-11R-2118-07	EGFR+	ERBB3+	EGFR+/ERBB3+
TCGA-YL-A8SA-01A-21R-A37L-07	EGFR-	ERBB3+	EGFR-/ERBB3+
TCGA-G9-7523-01A-11R-2263-07	EGFR-	ERBB3-	EGFR-/ERBB3-
TCGA-KK-A6E0-01A-11R-A311-07	EGFR-	ERBB3+	EGFR-/ERBB3+
TCGA-M7-A722-01A-12R-A36G-07	EGFR-	ERBB3+	EGFR-/ERBB3+
TCGA-X4-A8KQ-01A-12R-A36G-07	EGFR-	ERBB3-	EGFR-/ERBB3-
TCGA-KK-A59V-01A-11R-A29R-07	EGFR-	ERBB3+	EGFR-/ERBB3+
TCGA-YL-A8SK-01B-21R-A37L-07	EGFR-	ERBB3+	EGFR-/ERBB3+
TCGA-V1-A8WV-01A-11R-A37L-07	EGFR-	ERBB3-	EGFR-/ERBB3-
TCGA-J4-A67O-01A-11R-A30B-07	EGFR-	ERBB3+	EGFR-/ERBB3+
TCGA-YL-A8HO-01A-11R-A36G-07	EGFR-	ERBB3-	EGFR-/ERBB3-
TCGA-EJ-8474-01A-11R-2403-07	EGFR-	ERBB3+	EGFR-/ERBB3+
TCGA-KK-A8I7-01A-21R-A36G-07	EGFR-	ERBB3+	EGFR-/ERBB3+
TCGA-EJ-A46F-01A-31R-A250-07	EGFR-	ERBB3+	EGFR-/ERBB3+
TCGA-M7-A724-01A-12R-A32O-07	EGFR-	ERBB3-	EGFR-/ERBB3-
TCGA-G9-6498-01A-12R-A311-07	EGFR-	ERBB3-	EGFR-/ERBB3-
TCGA-V1-A9ZK-01A-11R-A41O-07	EGFR+	ERBB3+	EGFR+/ERBB3+
TCGA-EJ-AB27-01A-11R-A41O-07	EGFR-	ERBB3+	EGFR-/ERBB3+
TCGA-HC-A4ZV-01A-11R-A26U-07	EGFR-	ERBB3+	EGFR-/ERBB3+
TCGA-EJ-7328-01A-31R-2118-07	EGFR-	ERBB3+	EGFR-/ERBB3+
TCGA-HC-7820-01A-11R-2118-07	EGFR-	ERBB3+	EGFR-/ERBB3+
TCGA-J9-A8CM-01A-11R-A352-07	EGFR-	ERBB3+	EGFR-/ERBB3+
TCGA-CH-5743-01A-21R-1580-07	EGFR+	ERBB3+	EGFR+/ERBB3+
TCGA-FC-A66V-01A-21R-A30B-07	EGFR-	ERBB3-	EGFR-/ERBB3-
TCGA-EJ-7318-01B-11R-A32O-07	EGFR-	ERBB3+	EGFR-/ERBB3+
TCGA-HC-7744-01A-11R-2118-07	EGFR+	ERBB3+	EGFR+/ERBB3+
TCGA-V1-A8WN-01A-11R-A37L-07	EGFR+	ERBB3+	EGFR+/ERBB3+
TCGA-EJ-5505-01A-01R-1580-07	EGFR+	ERBB3+	EGFR+/ERBB3+
TCGA-EJ-A7NG-01A-31R-A33R-07	EGFR-	ERBB3+	EGFR-/ERBB3+
TCGA-V1-A9O5-06A-11R-A41O-07	EGFR+	ERBB3+	EGFR+/ERBB3+
TCGA-CH-5791-01A-11R-1580-07	EGFR+	ERBB3+	EGFR+/ERBB3+
TCGA-VN-A88N-01A-11R-A36G-07	EGFR-	ERBB3+	EGFR-/ERBB3+
TCGA-VP-A875-01A-31R-A352-07	EGFR-	ERBB3+	EGFR-/ERBB3+
TCGA-G9-6353-01A-11R-1965-07	EGFR-	ERBB3+	EGFR-/ERBB3+
TCGA-V1-A8MJ-01A-11R-A36G-07	EGFR-	ERBB3+	EGFR-/ERBB3+
TCGA-EJ-5512-01A-01R-1580-07	EGFR-	ERBB3+	EGFR-/ERBB3+
TCGA-CH-5745-01A-11R-1580-07	EGFR+	ERBB3+	EGFR+/ERBB3+
TCGA-J9-A52B-01A-11R-A26U-07	EGFR-	ERBB3-	EGFR-/ERBB3-
TCGA-G9-7521-01A-11R-2263-07	EGFR-	ERBB3+	EGFR-/ERBB3+
TCGA-G9-6499-01A-12R-1965-07	EGFR-	ERBB3+	EGFR-/ERBB3+
TCGA-QU-A6IM-01A-11R-A31N-07	EGFR-	ERBB3+	EGFR-/ERBB3+
TCGA-EJ-A7NF-01A-11R-A33R-07	EGFR-	ERBB3+	EGFR-/ERBB3+
TCGA-KK-A59Y-01A-11R-A26U-07	EGFR-	ERBB3+	EGFR-/ERBB3+
TCGA-G9-6377-01A-11R-1965-07	EGFR-	ERBB3+	EGFR-/ERBB3+
TCGA-YL-A8SP-01B-11R-A37L-07	EGFR-	ERBB3-	EGFR-/ERBB3-
TCGA-HC-7736-01A-11R-2118-07	EGFR+	ERBB3+	EGFR+/ERBB3+
TCGA-M7-A71Y-01A-22R-A32O-07	EGFR-	ERBB3+	EGFR-/ERBB3+
TCGA-KK-A6E4-01A-11R-A30B-07	EGFR-	ERBB3+	EGFR-/ERBB3+
TCGA-EJ-5522-01A-01R-1580-07	EGFR+	ERBB3+	EGFR+/ERBB3+
TCGA-V1-A9OQ-01A-11R-A41O-07	EGFR-	ERBB3+	EGFR-/ERBB3+
TCGA-EJ-7785-01A-11R-2118-07	EGFR+	ERBB3+	EGFR+/ERBB3+
TCGA-KK-A6E7-01A-11R-A31N-07	EGFR+	ERBB3-	EGFR+/ERBB3-
TCGA-V1-A9ZG-01A-11R-A41O-07	EGFR-	ERBB3-	EGFR-/ERBB3-
TCGA-G9-6361-01A-21R-1965-07	EGFR-	ERBB3+	EGFR-/ERBB3+
TCGA-EJ-A46D-01A-21R-A32Y-07	EGFR-	ERBB3+	EGFR-/ERBB3+
TCGA-EJ-A7NM-01A-21R-A33R-07	EGFR-	ERBB3+	EGFR-/ERBB3+
TCGA-2A-A8W1-01A-11R-A37L-07	EGFR-	ERBB3+	EGFR-/ERBB3+
TCGA-J9-A8CK-01A-11R-A352-07	EGFR-	ERBB3-	EGFR-/ERBB3-
TCGA-CH-5789-01A-11R-1580-07	EGFR+	ERBB3+	EGFR+/ERBB3+
TCGA-ZG-A9L5-01A-12R-A41O-07	EGFR-	ERBB3-	EGFR-/ERBB3-
TCGA-XK-AAJT-01A-11R-A41O-07	EGFR-	ERBB3-	EGFR-/ERBB3-
TCGA-EJ-A8FN-01A-11R-A352-07	EGFR-	ERBB3+	EGFR-/ERBB3+
TCGA-HC-8265-01A-11R-2263-07	EGFR+	ERBB3+	EGFR+/ERBB3+
TCGA-EJ-7794-01A-11R-2118-07	EGFR+	ERBB3+	EGFR+/ERBB3+
TCGA-ZG-A8QX-01A-11R-A37L-07	EGFR-	ERBB3+	EGFR-/ERBB3+
TCGA-EJ-5503-01A-01R-1580-07	EGFR+	ERBB3+	EGFR+/ERBB3+
TCGA-J4-A67K-01A-21R-A30B-07	EGFR-	ERBB3-	EGFR-/ERBB3-
TCGA-V1-A9OX-01A-11R-A41O-07	EGFR-	ERBB3+	EGFR-/ERBB3+
TCGA-VP-A87B-01A-11R-A352-07	EGFR-	ERBB3+	EGFR-/ERBB3+
TCGA-KC-A7F6-01A-11R-A33R-07	EGFR-	ERBB3+	EGFR-/ERBB3+
TCGA-KK-A6E8-01A-11R-A31N-07	EGFR-	ERBB3+	EGFR-/ERBB3+
TCGA-EJ-7331-01A-11R-2118-07	EGFR+	ERBB3+	EGFR+/ERBB3+
TCGA-J9-A8CP-01A-11R-A352-07	EGFR-	ERBB3+	EGFR-/ERBB3+
TCGA-VN-A943-01A-11R-A41O-07	EGFR-	ERBB3+	EGFR-/ERBB3+
TCGA-EJ-7784-01A-11R-2118-07	EGFR+	ERBB3+	EGFR+/ERBB3+
TCGA-EJ-5509-01A-01R-1580-07	EGFR+	ERBB3+	EGFR+/ERBB3+
TCGA-EJ-A7NK-01A-12R-A352-07	EGFR+	ERBB3+	EGFR+/ERBB3+
TCGA-KK-A6E1-01A-11R-A311-07	EGFR-	ERBB3-	EGFR-/ERBB3-
TCGA-VP-A87C-01A-11R-A352-07	EGFR-	ERBB3+	EGFR-/ERBB3+
TCGA-HC-8264-01B-11R-2403-07	EGFR-	ERBB3+	EGFR-/ERBB3+
TCGA-XJ-A9DI-01A-11R-A37L-07	EGFR+	ERBB3+	EGFR+/ERBB3+
TCGA-SU-A7E7-01A-22R-A33R-07	EGFR+	ERBB3+	EGFR+/ERBB3+
TCGA-2A-A8VT-01A-11R-A37L-07	EGFR+	ERBB3+	EGFR+/ERBB3+
TCGA-HC-A8CY-01A-11R-A36G-07	EGFR-	ERBB3+	EGFR-/ERBB3+
TCGA-2A-AAYF-01A-11R-A41O-07	EGFR-	ERBB3+	EGFR-/ERBB3+
TCGA-KK-A8IF-01A-11R-A36G-07	EGFR+	ERBB3+	EGFR+/ERBB3+
TCGA-YL-A9WY-01A-11R-A41O-07	EGFR-	ERBB3+	EGFR-/ERBB3+
TCGA-XA-A8JR-01A-11R-A36G-07	EGFR-	ERBB3+	EGFR-/ERBB3+
TCGA-EJ-7115-01A-11R-2118-07	EGFR+	ERBB3+	EGFR+/ERBB3+
TCGA-EJ-7312-01B-21R-A32O-07	EGFR-	ERBB3+	EGFR-/ERBB3+
TCGA-HC-A76W-01A-11R-A33R-07	EGFR-	ERBB3+	EGFR-/ERBB3+
TCGA-VN-A88P-01A-11R-A352-07	EGFR-	ERBB3+	EGFR-/ERBB3+
TCGA-XQ-A8TA-01A-11R-A36G-07	EGFR-	ERBB3+	EGFR-/ERBB3+
TCGA-CH-5761-01A-11R-1580-07	EGFR-	ERBB3+	EGFR-/ERBB3+
TCGA-EJ-A46B-01A-31R-A250-07	EGFR-	ERBB3+	EGFR-/ERBB3+
TCGA-HC-A6AO-01A-11R-A30B-07	EGFR-	ERBB3+	EGFR-/ERBB3+
TCGA-CH-5790-01A-11R-1580-07	EGFR+	ERBB3+	EGFR+/ERBB3+
TCGA-J4-8200-01A-11R-A29R-07	EGFR-	ERBB3+	EGFR-/ERBB3+
TCGA-G9-6332-01A-11R-1789-07	EGFR-	ERBB3+	EGFR-/ERBB3+
TCGA-V1-A9O5-01A-11R-A41O-07	EGFR-	ERBB3+	EGFR-/ERBB3+
TCGA-EJ-7791-01A-11R-2118-07	EGFR+	ERBB3+	EGFR+/ERBB3+
TCGA-EJ-5516-01A-01R-1580-07	EGFR+	ERBB3+	EGFR+/ERBB3+
TCGA-YL-A9WL-01A-11R-A41O-07	EGFR-	ERBB3+	EGFR-/ERBB3+
TCGA-EJ-7314-01A-31R-2118-07	EGFR+	ERBB3-	EGFR+/ERBB3-
TCGA-G9-6373-01A-11R-1789-07	EGFR-	ERBB3+	EGFR-/ERBB3+
TCGA-HC-7738-01A-11R-2118-07	EGFR-	ERBB3+	EGFR-/ERBB3+
TCGA-CH-5752-01A-11R-1580-07	EGFR-	ERBB3-	EGFR-/ERBB3-
TCGA-HC-8259-01A-11R-2263-07	EGFR-	ERBB3+	EGFR-/ERBB3+
TCGA-J4-AAU2-01A-11R-A41O-07	EGFR-	ERBB3+	EGFR-/ERBB3+
TCGA-EJ-A65E-01A-11R-A29R-07	EGFR-	ERBB3+	EGFR-/ERBB3+
TCGA-2A-A8VX-01A-11R-A37L-07	EGFR-	ERBB3+	EGFR-/ERBB3+
TCGA-YL-A9WJ-01A-11R-A37L-07	EGFR-	ERBB3+	EGFR-/ERBB3+
TCGA-EJ-7123-01A-11R-1965-07	EGFR+	ERBB3+	EGFR+/ERBB3+
TCGA-HC-7080-01A-11R-1965-07	EGFR-	ERBB3+	EGFR-/ERBB3+
TCGA-EJ-5494-01A-01R-1580-07	EGFR-	ERBB3+	EGFR-/ERBB3+
TCGA-VN-A88K-01A-11R-A352-07	EGFR-	ERBB3+	EGFR-/ERBB3+
TCGA-YL-A8SL-01B-21R-A37L-07	EGFR-	ERBB3-	EGFR-/ERBB3-
TCGA-J4-A67N-01A-11R-A30B-07	EGFR-	ERBB3+	EGFR-/ERBB3+
TCGA-YL-A8HJ-01A-11R-A36G-07	EGFR-	ERBB3+	EGFR-/ERBB3+
TCGA-HC-7821-01A-12R-2118-07	EGFR-	ERBB3+	EGFR-/ERBB3+
TCGA-EJ-5524-01A-01R-1580-07	EGFR+	ERBB3+	EGFR+/ERBB3+
TCGA-EJ-8472-01A-11R-2403-07	EGFR-	ERBB3+	EGFR-/ERBB3+
TCGA-CH-5754-01A-11R-1580-07	EGFR-	ERBB3-	EGFR-/ERBB3-
TCGA-V1-A8MM-01A-11R-A37L-07	EGFR-	ERBB3+	EGFR-/ERBB3+
TCGA-CH-5765-01A-11R-1580-07	EGFR-	ERBB3+	EGFR-/ERBB3+
TCGA-HC-A9TE-01A-11R-A41O-07	EGFR-	ERBB3+	EGFR-/ERBB3+
TCGA-G9-6356-01A-11R-1789-07	EGFR+	ERBB3+	EGFR+/ERBB3+
TCGA-EJ-A7NJ-01A-22R-A352-07	EGFR+	ERBB3+	EGFR+/ERBB3+
TCGA-YL-A8SF-01A-11R-A37L-07	EGFR-	ERBB3+	EGFR-/ERBB3+
TCGA-G9-6333-01A-12R-1965-07	EGFR-	ERBB3+	EGFR-/ERBB3+
TCGA-CH-5772-01A-11R-1580-07	EGFR-	ERBB3+	EGFR-/ERBB3+
TCGA-EJ-5521-01A-01R-1580-07	EGFR-	ERBB3+	EGFR-/ERBB3+
TCGA-HC-8261-01B-05R-2302-07	EGFR-	ERBB3-	EGFR-/ERBB3-
TCGA-HC-7077-01A-11R-1965-07	EGFR-	ERBB3+	EGFR-/ERBB3+
TCGA-KK-A7AW-01A-11R-A32O-07	EGFR-	ERBB3+	EGFR-/ERBB3+
TCGA-HC-7817-01B-11R-A29R-07	EGFR-	ERBB3+	EGFR-/ERBB3+
TCGA-HC-A6AL-01A-11R-A30B-07	EGFR-	ERBB3+	EGFR-/ERBB3+
TCGA-HC-7740-01B-04R-2302-07	EGFR+	ERBB3-	EGFR+/ERBB3-
TCGA-KK-A8ID-01A-11R-A36G-07	EGFR-	ERBB3+	EGFR-/ERBB3+
TCGA-V1-A9OF-01A-11R-A41O-07	EGFR-	ERBB3+	EGFR-/ERBB3+
TCGA-KK-A8I6-01A-11R-A36G-07	EGFR-	ERBB3+	EGFR-/ERBB3+
TCGA-HC-7740-01A-11R-2118-07	EGFR+	ERBB3+	EGFR+/ERBB3+
TCGA-HC-7230-01A-11R-2118-07	EGFR-	ERBB3-	EGFR-/ERBB3-
TCGA-HC-7752-01A-11R-2118-07	EGFR-	ERBB3-	EGFR-/ERBB3-
TCGA-YJ-A8SW-01A-11R-A37L-07	EGFR-	ERBB3+	EGFR-/ERBB3+
TCGA-EJ-5495-01A-01R-1580-07	EGFR+	ERBB3-	EGFR+/ERBB3-
TCGA-XJ-A9DX-01A-11R-A37L-07	EGFR-	ERBB3-	EGFR-/ERBB3-
TCGA-EJ-5515-01A-01R-1580-07	EGFR+	ERBB3+	EGFR+/ERBB3+
TCGA-CH-5753-01A-11R-1580-07	EGFR+	ERBB3+	EGFR+/ERBB3+
TCGA-J4-A83M-01A-11R-A352-07	EGFR-	ERBB3+	EGFR-/ERBB3+
TCGA-EJ-7788-01A-11R-2118-07	EGFR-	ERBB3+	EGFR-/ERBB3+
TCGA-EJ-5532-01A-01R-1580-07	EGFR-	ERBB3+	EGFR-/ERBB3+
TCGA-KK-A8IC-01A-11R-A36G-07	EGFR-	ERBB3+	EGFR-/ERBB3+
TCGA-KK-A8IL-01A-11R-A36G-07	EGFR-	ERBB3+	EGFR-/ERBB3+
TCGA-EJ-7325-01B-11R-A32O-07	EGFR-	ERBB3+	EGFR-/ERBB3+
TCGA-G9-6496-01A-11R-1789-07	EGFR-	ERBB3+	EGFR-/ERBB3+
TCGA-HC-7750-01A-11R-2118-07	EGFR-	ERBB3+	EGFR-/ERBB3+
TCGA-HC-7212-01A-11R-2118-07	EGFR+	ERBB3+	EGFR+/ERBB3+
TCGA-G9-6347-01A-11R-A31N-07	EGFR-	ERBB3+	EGFR-/ERBB3+
TCGA-G9-6329-01A-13R-1965-07	EGFR-	ERBB3-	EGFR-/ERBB3-
TCGA-KK-A7AU-01A-11R-A32O-07	EGFR-	ERBB3-	EGFR-/ERBB3-
TCGA-XJ-A83G-01A-11R-A352-07	EGFR-	ERBB3+	EGFR-/ERBB3+
TCGA-CH-5750-01A-11R-1580-07	EGFR-	ERBB3+	EGFR-/ERBB3+
TCGA-EJ-5507-01A-01R-1580-07	EGFR-	ERBB3+	EGFR-/ERBB3+
TCGA-KK-A8IK-01A-11R-A36G-07	EGFR-	ERBB3+	EGFR-/ERBB3+
TCGA-EJ-5504-01A-01R-1580-07	EGFR+	ERBB3+	EGFR+/ERBB3+
TCGA-VP-A872-01A-11R-A352-07	EGFR-	ERBB3+	EGFR-/ERBB3+
TCGA-HC-7210-01A-11R-2118-07	EGFR+	ERBB3+	EGFR+/ERBB3+
TCGA-ZG-A9L9-01A-11R-A41O-07	EGFR-	ERBB3-	EGFR-/ERBB3-
TCGA-G9-6338-01A-12R-1965-07	EGFR-	ERBB3-	EGFR-/ERBB3-
TCGA-EJ-5506-01A-01R-1580-07	EGFR+	ERBB3+	EGFR+/ERBB3+
TCGA-HC-7742-01A-11R-2118-07	EGFR-	ERBB3+	EGFR-/ERBB3+
TCGA-HC-7737-01A-11R-2118-07	EGFR-	ERBB3+	EGFR-/ERBB3+
TCGA-G9-A9S7-01A-11R-A41O-07	EGFR-	ERBB3+	EGFR-/ERBB3+
TCGA-EJ-7321-01A-31R-2263-07	EGFR-	ERBB3+	EGFR-/ERBB3+
TCGA-EJ-5518-01A-01R-1580-07	EGFR-	ERBB3+	EGFR-/ERBB3+
TCGA-VN-A88Q-01A-11R-A352-07	EGFR-	ERBB3-	EGFR-/ERBB3-
TCGA-KK-A7B1-01A-11R-A32O-07	EGFR-	ERBB3+	EGFR-/ERBB3+
TCGA-G9-6364-01A-21R-1789-07	EGFR-	ERBB3+	EGFR-/ERBB3+
TCGA-HC-7213-01A-11R-2118-07	EGFR-	ERBB3+	EGFR-/ERBB3+
TCGA-G9-A9S0-01A-11R-A41O-07	EGFR-	ERBB3+	EGFR-/ERBB3+
TCGA-EJ-5519-01A-01R-1580-07	EGFR-	ERBB3+	EGFR-/ERBB3+
TCGA-G9-A9S4-01A-11R-A41O-07	EGFR-	ERBB3-	EGFR-/ERBB3-
TCGA-KK-A7B3-01A-11R-A33R-07	EGFR-	ERBB3+	EGFR-/ERBB3+
TCGA-XK-AAJ3-01A-11R-A41O-07	EGFR-	ERBB3+	EGFR-/ERBB3+
TCGA-V1-A8MU-01A-11R-A37L-07	EGFR-	ERBB3+	EGFR-/ERBB3+
TCGA-ZG-A9MC-01A-31R-A41O-07	EGFR+	ERBB3+	EGFR+/ERBB3+
TCGA-EJ-5497-01A-02R-1580-07	EGFR+	ERBB3+	EGFR+/ERBB3+
TCGA-J9-A52D-01A-11R-A29R-07	EGFR-	ERBB3+	EGFR-/ERBB3+
TCGA-EJ-7797-01A-11R-2263-07	EGFR-	ERBB3+	EGFR-/ERBB3+
TCGA-ZG-A8QY-01A-11R-A37L-07	EGFR-	ERBB3+	EGFR-/ERBB3+
TCGA-VN-A88I-01A-11R-A352-07	EGFR-	ERBB3-	EGFR-/ERBB3-
TCGA-EJ-7781-01A-11R-2118-07	EGFR+	ERBB3+	EGFR+/ERBB3+
TCGA-VP-A87K-01A-11R-A352-07	EGFR-	ERBB3+	EGFR-/ERBB3+
TCGA-J4-AATV-01A-11R-A41O-07	EGFR-	ERBB3+	EGFR-/ERBB3+
TCGA-QU-A6IN-01A-11R-A31N-07	EGFR-	ERBB3+	EGFR-/ERBB3+
TCGA-EJ-7330-01A-11R-2118-07	EGFR+	ERBB3+	EGFR+/ERBB3+
TCGA-KK-A8IJ-01A-11R-A352-07	EGFR-	ERBB3+	EGFR-/ERBB3+
TCGA-VN-A88M-01A-11R-A352-07	EGFR-	ERBB3+	EGFR-/ERBB3+
TCGA-QU-A6IO-01A-11R-A31N-07	EGFR-	ERBB3+	EGFR-/ERBB3+
TCGA-KC-A7F3-01A-21R-A33R-07	EGFR-	ERBB3+	EGFR-/ERBB3+
TCGA-M7-A721-01A-12R-A32O-07	EGFR+	ERBB3+	EGFR+/ERBB3+
TCGA-XK-AAIR-01A-11R-A41O-07	EGFR-	ERBB3+	EGFR-/ERBB3+
TCGA-HC-A6HX-01A-11R-A31N-07	EGFR-	ERBB3+	EGFR-/ERBB3+
TCGA-EJ-7327-01A-11R-2118-07	EGFR+	ERBB3+	EGFR+/ERBB3+
TCGA-HC-8257-01A-11R-2263-07	EGFR-	ERBB3-	EGFR-/ERBB3-
TCGA-VP-A879-01A-11R-A352-07	EGFR-	ERBB3+	EGFR-/ERBB3+
TCGA-YL-A9WH-01A-11R-A37L-07	EGFR-	ERBB3+	EGFR-/ERBB3+
TCGA-YL-A8S9-01A-11R-A37L-07	EGFR-	ERBB3+	EGFR-/ERBB3+
TCGA-HC-A631-01A-11R-A29R-07	EGFR+	ERBB3-	EGFR+/ERBB3-
TCGA-YL-A8SJ-01B-11R-A37L-07	EGFR-	ERBB3+	EGFR-/ERBB3+
TCGA-V1-A8MK-01A-11R-A36G-07	EGFR-	ERBB3+	EGFR-/ERBB3+
TCGA-XJ-A83H-01A-11R-A352-07	EGFR-	ERBB3+	EGFR-/ERBB3+
TCGA-TP-A8TV-01A-11R-A41O-07	EGFR-	ERBB3+	EGFR-/ERBB3+
TCGA-CH-5751-01A-11R-1580-07	EGFR+	ERBB3-	EGFR+/ERBB3-
TCGA-CH-5794-01A-11R-1580-07	EGFR-	ERBB3+	EGFR-/ERBB3+
TCGA-YL-A9WK-01A-11R-A37L-07	EGFR-	ERBB3+	EGFR-/ERBB3+
TCGA-ZG-A9L2-01A-31R-A41O-07	EGFR-	ERBB3-	EGFR-/ERBB3-
TCGA-XK-AAJR-01A-11R-A41O-07	EGFR-	ERBB3+	EGFR-/ERBB3+
TCGA-2A-A8VL-01A-21R-A37L-07	EGFR-	ERBB3+	EGFR-/ERBB3+
TCGA-VP-A87D-01A-11R-A352-07	EGFR-	ERBB3+	EGFR-/ERBB3+
TCGA-HC-7209-01A-11R-2118-07	EGFR+	ERBB3+	EGFR+/ERBB3+
TCGA-KC-A7FA-01A-21R-A33R-07	EGFR-	ERBB3+	EGFR-/ERBB3+
TCGA-2A-A8VV-01A-11R-A37L-07	EGFR-	ERBB3+	EGFR-/ERBB3+
TCGA-KC-A7FE-01A-12R-A33R-07	EGFR-	ERBB3+	EGFR-/ERBB3+
TCGA-G9-6369-01A-21R-1965-07	EGFR-	ERBB3+	EGFR-/ERBB3+
TCGA-V1-A9Z7-01A-11R-A41O-07	EGFR-	ERBB3+	EGFR-/ERBB3+
TCGA-HC-7745-01A-11R-2118-07	EGFR-	ERBB3-	EGFR-/ERBB3-
TCGA-VP-A876-01A-11R-A352-07	EGFR-	ERBB3+	EGFR-/ERBB3+
TCGA-EJ-A46E-01A-31R-A250-07	EGFR+	ERBB3+	EGFR+/ERBB3+

## Sheet: Figure 1G
Cell group	Count	Proportion
EGFRhigh / ERBB3high	3541	0.160263
EGFRhigh / ERBB3low	1101	0.0498303
EGFRlow / ERBB3high	9568	0.433039
EGFRlow / ERBB3low	7885	0.356868

## Sheet: Figure 2C, Sup Figure 2C-E
Patient ID	EGFR H-score	HER3 H-score	Pathology	Site
Pt_#01	120	180	CRPC-Ad	Prostate
Pt_#02	80	200	CRPC-Ad	Prostate
Pt_#03	110	200	CRPC-Ad	Prostate
Pt_#04	200	240	CRPC-Ad	LN
Pt_#05	170	210	CRPC-Ad	Bladder
Pt_#06	120	220	CRPC-Ad	Bone
Pt_#07	250	170	CRPC-Ad	LN
Pt_#08	160	290	CRPC-Ad	Liver
Pt_#10	160	200	CRPC-Ad	Liver
Pt_#11	150	100	CRPC-Ad	Bladder
Pt_#12	210	50	CRPC-Ad	LN
Pt_#13	40	0	CRPC-Ad	Bladder
Pt_#14	150	250	CRPC-Ad	Prostate
Pt_#15	240	150	CRPC-Ad	Bone
Pt_#16	50	80	CRPC-Ad	Prostate
Pt_#19	80	140	CRPC-Ad	Prostate
Pt_#20	50	130	CRPC-Ad	Prostate
Pt_#21	280	10	CRPC-Ad	Prostate
Pt_#22	80	220	CRPC-Ad	Prostate
Pt_#23	200	230	CRPC-Ad	Brain
Pt_#24	110	140	CRPC-Ad	Bone
Pt_#26	170	250	CRPC-Ad	Prostate
Pt_#27	240	250	CRPC-Ad	Liver
Pt_#28	170	240	CRPC-Ad	Prostate
Pt_#29	220	210	CRPC-Ad	Bone
Pt_#30	110	130	CRPC-Ad	Bladder
Pt_#31	230	180	CRPC-Ad	Bone
Pt_#32	150	160	CRPC-Ad	LN
Pt_#33	150	270	CRPC-Ad	LN
Pt_#34	180	250	CRPC-Ad	Prostate
Pt_#37	20	80	CRPC-Ad	Prostate
Pt_#39	140	280	CRPC-Ad	LN
Pt_#41	130	240	CRPC-Ad	Prostate
Pt_#46	200	230	CRPC-Ad	Other
Pt_#48	160	230	CRPC-Ad	Bone
Pt_#49	100	200	CRPC-Ad	Bone
Pt_#52	10	270	CRPC-Ad	Prostate
Pt_#53	70	150	CRPC-Ad	LN
Pt_#54	240	280	CRPC-Ad	Other
Pt_#55	180	230	CRPC-Ad	Prostate
Pt_#56	40	100	CRPC-Ad	LN
Pt_#57	180	295	CRPC-Ad	Prostate
Pt_#58	300	290	CRPC-Ad	Other
Pt_#59	150	250	CRPC-Ad	Bone
Pt_#61	100	280	CRPC-Ad	LN
Pt_#62	170	290	CRPC-Ad	Bladder
Pt_#63	200	140	CRPC-Ad	LN
Pt_#64	300	300	CRPC-Ad	LN
Pt_#65	20	250	CRPC-Ad	Other
Pt_#66	30	260	CRPC-Ad	Bone
Pt_#67	130	290	CRPC-Ad	Prostate
Pt_#68	180	280	CRPC-Ad	Liver
Pt_#69	70	280	CRPC-Ad	Bone
Pt_#70	50	180	CRPC-Ad	Prostate
Pt_#09	40	130	CRPC-NE	Prostate
Pt_#17	100	50	CRPC-NE	Prostate
Pt_#18	20	140	CRPC-NE	Other
Pt_#25	0	20	CRPC-NE	Prostate
Pt_#35	0	0	CRPC-NE	Prostate
Pt_#36	150	70	CRPC-NE	LN
Pt_#38	0	0	CRPC-NE	Bladder
Pt_#40	0	190	CRPC-NE	LN
Pt_#42	60	80	CRPC-NE	Bladder
Pt_#43	80	150	CRPC-NE	Bladder
Pt_#44	0	0	CRPC-NE	Prostate
Pt_#45	70	100	CRPC-NE	Prostate
Pt_#47	0	70	CRPC-NE	Prostate
Pt_#50	50	100	CRPC-NE	Bladder
Pt_#51	120	250	CRPC-NE	Prostate
Pt_#60	200	100	CRPC-NE	Bone

## Sheet: Figure 2E
sample_id	pathology_group	EGFR	ERBB3
TP_2078_Tumor	CRPC-Ad	7.47737	94.7886
SC_9137_Tumor	CRPC-Ad	3.52446	18.0468
SC_9139_Tumor	CRPC-Ad	9.61493	7.10545
SC_9140_Tumor	CRPC-Ad	4.07282	47.0071
MO_1469_T	CRPC-NE	1.24068	24.0652
TP_2081_T	CRPC-Ad	3.6887	23.1513
SC_9145_Tumor	CRPC-Ad	6.15009	34.6652
SC_9148_Tumor	CRPC-Ad	8.26958	23.5162
SC_9153_Tumor	CRPC-Ad	8.53551	20.5557
TP_2093_T	CRPC-Ad	11.2308	6.14954
TP_2096_T	CRPC-Ad	9.23176	65.3399
SC_9156_Tumor	CRPC-Ad	11.5057	49.2606
SC_9163_Tumor	CRPC-Ad	16.2804	16.0714
SC_9165_Tumor	CRPC-Ad	3.60299	3.14399
SC_9175_T	CRPC-Ad	7.34752	34.6043
MO_1492_T	CRPC-Ad	22.8784	12.931
MO_1510_T	CRPC-Ad	53.3679	18.7481
MO_1511_T	CRPC-Ad	8.35191	16.152
MO_1514_T	CRPC-Ad	7.31902	33.1027
SC_9176_T	CRPC-Ad	12.6377	17.9751
SC_9178_T	CRPC-Ad	10.6336	44.9402
SC_9146_T	CRPC-Ad	8.88182	7.14427
SC_9181_T	CRPC-Ad	2.3894	14.6555
SC_9183_T	CRPC-Ad	6.1705	21.4978
MO_1482_T	CRPC-NE	6.43679	17.9877
SC_9184_T	CRPC-Ad	17.1028	55.303
SC_9186_T	CRPC-Ad	3.06408	0.813701
SC_9187_T	CRPC-Ad	7.04367	53.8772
SC_9189_T	CRPC-Ad	3.7501	3.3909
SC_9190_T	CRPC-Ad	7.23722	19.444
SC_9194_T	CRPC-Ad	2.33758	4.94189
SC_9069_T	CRPC-Ad	4.48195	2.13435
MO_1012-Tumor-Subcutaneous_nodule	CRPC-Ad	1.27274	9.82986
MO_1013-Tumor	CRPC-Ad	3.5709	23.9117
MO_1014-Tumor	CRPC-Ad	6.11689	14.4377
MO_1020-Tumor	CRPC-Ad	3.53944	10.134
MO_1015-Tumor	CRPC-Ad	11.0759	14.784
MO_1040-Tumor	CRPC-Ad	5.50554	30.8099
MO_1054-Tumor	CRPC-Ad	3.15237	29.7426
MO_1071-Tumor	CRPC-Ad	9.66997	29.7116
MO_1074-Tumor	CRPC-Ad	4.68729	15.4588
MO_1094-Tumor	CRPC-Ad	10.4176	42.2
MO_1095-Tumor	CRPC-Ad	4.06299	48.0694
TP_2001-Tumor	CRPC-Ad	9.76578	24.6986
TP_2010-Tumor	CRPC-Ad	4.25388	31.3133
TP_2009-Tumor	CRPC-Ad	5.84632	16.2883
SC_9007-Tumor	CRPC-Ad	5.46293	0.922968
SC_9012-Tumor	CRPC-Ad	8.14811	46.1235
MO_1114-Tumor	CRPC-Ad	10.8005	3.64924
MO_1118-TM	CRPC-NE	4.67547	20.6205
MO_1128-Tumor	CRPC-Ad	8.16343	23.7565
MO_1124-Tumor	CRPC-Ad	18.1005	34.7314
SC_9016-Tumor	CRPC-Ad	3.92655	15.5629
SC_9017-Tumor	CRPC-Ad	8.78903	21.2084
SC_9019-Tumor	CRPC-Ad	5.51989	28.2707
SC_9022-Tumor	CRPC-Ad	11.7184	34.6956
SC_9023-Tumor	CRPC-Ad	3.14834	25.9985
SC_9026-Tumor	CRPC-Ad	5.4047	82.295
SC_9028-Tumor	CRPC-Ad	14.3971	33.4817
SC_9029-Tumor	CRPC-Ad	16.119	154.079
TP_2032-Tumor	CRPC-Ad	5.2314	15.9496
SC_9030-Tumor	CRPC-Ad	19.1021	42.8585
MO_1161-TM	CRPC-Ad	11.4949	10.1272
SC_9032-Tumor	CRPC-Ad	6.34685	37.5796
SC_9034-Tumor	CRPC-Ad	2.44475	10.1802
SC_9036-Tumor	CRPC-Ad	13.7949	37.5753
SC_9037-Tumor	CRPC-Ad	11.6459	45.1522
SC_9018-Tumor	CRPC-Ad	6.38517	53.3221
SC_9043-Tumor	CRPC-Ad	9.44458	42.4429
MO_1184-Tumor	CRPC-Ad	13.3059	32.6948
SC_9046-Tumor	CRPC-Ad	7.04221	18.1881
SC_9047-Tumor	CRPC-Ad	3.63287	47.6703
SC_9049-Tumor	CRPC-Ad	4.02011	11.2723
SC_9054-Tumor	CRPC-Ad	10.3946	65.7408
MO_1176-Tumor	CRPC-Ad	6.14434	4.54302
MO_1192-Tumor	CRPC-Ad	12.2813	50.9473
SC_9050-Tumor	CRPC-Ad	2.89564	136.965
SC_9038-Tumor	CRPC-Ad	4.59655	13.6207
SC_9055-Tumor	CRPC-Ad	5.29442	26.9212
MO_1215-Tumor	CRPC-NE	2.79755	13.1496
MO_1219-Tumor	CRPC-Ad	1.20212	18.3462
MO_1232-Tumor	CRPC-Ad	9.5061	43.2196
SC_9057-Tumor	CRPC-Ad	15.0115	43.0827
SC_9058-Tumor	CRPC-Ad	19.6381	42.6083
SC_9059-Tumor	CRPC-Ad	2.03966	2.70702
SC_9060-Tumor	CRPC-Ad	8.63567	16.9433
MO_1241-Tumor	CRPC-Ad	11.4498	13.2365
MO_1244-Tumor	CRPC-Ad	3.41103	17.8775
MO_1249-Tumor	CRPC-Ad	10.5293	62.7741
MO_1262-Tumor	CRPC-Ad	10.4404	72.0791
SC_9061-Tumor	CRPC-Ad	6.58612	29.816
SC_9062-Tumor	CRPC-Ad	15.1766	27.7156
SC_9063-Tumor	CRPC-Ad	10.9659	21.8273
MO_1202-Tumor	CRPC-Ad	14.2149	40.9288
MO_1277-TM	CRPC-Ad	14.9601	23.0569
SC_9016_T	CRPC-Ad	1.78359	58.7442
SC_9068-Tumor	CRPC-Ad	6.58236	13.7788
SC_9072-TM	CRPC-Ad	20.0152	43.2624
SC_9073-TM	CRPC-Ad	10.2356	42.4403
TP_2054-TM	CRPC-Ad	4.96064	12.1075
MO_1316-TM	CRPC-Ad	10.8779	5.12273
SC_9080-TM	CRPC-Ad	4.10797	15.084
SC_9081-TM	CRPC-Ad	14.0838	36.3884
SC_9083-TM	CRPC-Ad	5.71957	8.12085
SC_9031-TM	CRPC-Ad	3.75833	4.58919
MO_1337-TM	CRPC-Ad	8.04885	23.1625
MO_1339-TM	CRPC-Ad	9.24633	37.6206
SC_9086-TM	CRPC-Ad	7.83122	32.1732
SC_9091-TM	CRPC-Ad	2.92545	20.5436
TP_2060-TM	CRPC-Ad	5.50467	9.54139
TP_2061-TM	CRPC-Ad	3.08818	3.10087
TP_2064-TM	CRPC-Ad	3.89119	28.8974
SC_9092-TM	CRPC-Ad	4.87329	19.7337
SC_9093-TM	CRPC-Ad	8.28968	36.413
SC_9097-TM	CRPC-Ad	7.09105	69.4129
SC_9099-Tumor	CRPC-Ad	4.69781	176.749
SC_9100-Tumor	CRPC-Ad	4.85586	34.9253
SC_9103-Tumor	CRPC-Ad	1.34895	21.7661
SC_9104-Tumor	CRPC-Ad	8.59612	16.5619
SC_9107-Tumor	CRPC-Ad	6.80395	23.0977
SC_9109-Tumor	CRPC-Ad	8.94734	28.1993
MO_1410-Tumor	CRPC-Ad	9.11976	48.8867
SC_9105_Tumor	CRPC-Ad	6.59802	12.3722
SC_9118_Tumor	CRPC-Ad	3.70746	12.551
MO_1420_Tumor	CRPC-Ad	2.98125	60.6835
TP_2069_Tumor	CRPC-Ad	3.18971	5.02997
SC_9123_Tumor	CRPC-Ad	12.8876	104.479
SC_9124_Tumor	CRPC-Ad	5.36189	7.20046
SC_9126_Tumor	CRPC-NE	3.87957	7.65964
SC_9129_Tumor	CRPC-Ad	7.57073	44.083
SC_9132_Tumor	CRPC-Ad	0.786572	4.90083
MO_1447_Tumor	CRPC-Ad	26.9532	19.9575
MO_1446_T	CRPC-Ad	1.18842	7.13088
MO_1460_Tumor	CRPC-NE	2.33919	9.36497
PROS10448-1115154-Tumor-SM-5EEBM	CRPC-Ad	6.19166	10.4683
PROS10448-1115156-Tumor-SM-5EEBN	CRPC-Ad	2.99985	2.03447
PROS10448-1115157-Tumor-SM-5EEBO	CRPC-Ad	10.5815	17.4613
PROS01448-1115161-Tumor-SM-5SGU1	CRPC-Ad	5.443	126.64
PROS01448-1115183-Tumor-SM-5SGU3	CRPC-Ad	5.17634	19.1155
PROS01448-1115202-Tumor-SM-5SGU5	CRPC-Ad	15.1739	46.077
PROS01448-1115244-Tumor-SM-5SGU6	CRPC-Ad	4.38113	2.33625
PRAD-01115362-Tumor-SM-7A15P	CRPC-Ad	14.6277	46.5937
PRAD-01115444-Tumor-SM-6B2K9	CRPC-Ad	5.80883	37.6527
PRAD-01115468-Tumor-SM-6B2KE	CRPC-Ad	6.7023	52.1929
PROS10448-01115374-Tumor-SM-7LYLG	CRPC-Ad	5.11326	27.0856
PRAD-01115525-Tumor-SM-A4KNC	CRPC-Ad	5.22954	24.0751
PRAD-01115526-Tumor-SM-A4KND	CRPC-Ad	10.0441	19.2956
PRAD-01115527-Tumor-SM-A4KNE	CRPC-Ad	1.27333	1.356
PRAD-01115531-Tumor-SM-A4KNG	CRPC-Ad	9.28387	34.8302
PRAD-01115549-Tumor-SM-A4KNH	CRPC-Ad	6.80123	40.2281
PRAD-01115550-Tumor-SM-A4KNI	CRPC-Ad	8.05067	5.62545
PRAD-01115554-Tumor-SM-A56E4	CRPC-Ad	8.0245	24.1066
PRAD-01115556-Tumor-SM-A56E5	CRPC-Ad	7.76765	47.5508
PRAD-01115569-Tumor-SM-A56E6	CRPC-Ad	4.82775	76.0986
PRAD-01115574-Tumor-SM-A56E7	CRPC-Ad	9.75196	53.7667
PRAD-01115576-Tumor-SM-A56E8	CRPC-Ad	17.7159	12.6284
PRAD-01115581-Tumor-SM-A56EB	CRPC-Ad	2.98003	6.56879
PROS12319B-SU2C-06115114-Tumor-SM-4W2N9	CRPC-NE	0.968363	62.8248
PROS12319B-SU2C-06115115-Tumor-SM-4W2NA	CRPC-Ad	2.94049	21.3749
PROS12319B-SU2C-06115116-Tumor-SM-4W2NB	CRPC-NE	3.85018	12.3133
PROS12319B-SU2C-06115117-Tumor-SM-4W2NC	CRPC-Ad	2.99387	0.317897
PROS12319B-SU2C-06115118-Tumor-SM-4W2ND	CRPC-Ad	5.94514	15.2867
PROS12319B-SU2C-06115121-Tumor-SM-4W2NG	CRPC-NE	1.7581	15.4927
PROS12319B-SU2C-06115122-Tumor-SM-4W2NH	CRPC-Ad	3.9522	4.06711
PROS12319B-SU2C-06115123-Tumor-SM-4W2NI	CRPC-Ad	3.78978	25.1785
PRAD-06115124-Tumor-SM-7LGU1	CRPC-Ad	5.35044	6.86977
PROS01448-6115219-Tumor-SM-67ERS	CRPC-Ad	3.14775	1.55874
PROS01448-6115224-Tumor-SM-67ERT	CRPC-Ad	8.75274	13.6695
PROS01448-6115227-Tumor-SM-67ERU	CRPC-Ad	9.80677	38.1157
PROS01448-6115233-Tumor-SM-67ERW	CRPC-Ad	6.52688	54.6152
PROS01448-6115234-Tumor-SM-67ERX	CRPC-Ad	8.53212	11.371
PROS01448-6115235-Tumor-SM-67ERY	CRPC-Ad	3.50308	68.2143
PROS01448-6115237-Tumor-SM-67ERZ	CRPC-NE	1.81463	16.4125
PROS01448-6115242-Tumor-SM-67ES1	CRPC-Ad	3.759	31.6103
PROS01448-6115247-Tumor-SM-67ES2	CRPC-Ad	11.3689	32.2176
PROS01448-6115250-Tumor-SM-67ES5	CRPC-Ad	12.24	75.5033
PROS01448-6115251-Tumor-SM-67ES6	CRPC-Ad	8.93973	32.7753
PRAD-6115381.0-Tumor-SM-7LGU3	CRPC-NE	3.48639	2.1199
PRAD-6115382.0-Tumor-SM-7LGU5	CRPC-Ad	18.7753	8.14076
PRAD-6115385.0-Tumor-SM-7LGU7	CRPC-Ad	12.6007	15.6159
PRAD-6115388.0-Tumor-SM-7LGUA	CRPC-NE	1.8589	16.0405
PRAD-6115391.0-Tumor-SM-7LGUD	CRPC-Ad	8.66208	6.36256
PRAD-6115392.0-Tumor-SM-B2XRZ	CRPC-Ad	21.5729	19.0483
PRAD-6115393.0-Tumor-SM-7LGUF	CRPC-NE	9.70681	16.715
PRAD-6115395.0-Tumor-SM-7LGUH	CRPC-Ad	6.05022	5.51775
PRAD-6115396.0-Tumor-SM-7LGUI	CRPC-Ad	8.9674	66.3166
PRAD-6115397.0-Tumor-SM-7LGUJ	CRPC-Ad	5.92833	78.4599
PRAD-6115398.0-Tumor-SM-7LGUK	CRPC-Ad	3.91077	0.200004
PRAD-6115399.0-Tumor-SM-7LGUL	CRPC-Ad	4.69646	24.7879
PRAD-6115400.0-Tumor-SM-7LGUM	CRPC-Ad	1.51013	19.2903
PRAD-6115400.0-Tumor-SM-7LGUN	CRPC-Ad	2.90225	23.5338
PRAD-6115402.0-Tumor-SM-7LGUP	CRPC-Ad	18.4516	28.4341
PRAD-6115427.0-Tumor-SM-B2XRT	CRPC-Ad	4.42492	20.3462
PRAD-6115592.0-Tumor-SM-B2XRU	CRPC-Ad	10.2506	21.2092
PRAD-6115593.0-Tumor-SM-B2XRV	CRPC-Ad	10.9902	52.6108
PRAD-6115594.0-Tumor-SM-B2XRW	CRPC-Ad	4.99081	30.695
PRAD-6115595.0-Tumor-SM-B2XRY	CRPC-Ad	6.52203	4.42703
PRAD-6115596.0-Tumor-SM-B2XS1	CRPC-Ad	14.6148	43.2986
PRAD-6115598.0-Tumor-SM-B2XS3	CRPC-Ad	6.53029	36.515
PRAD-6115599.0-Tumor-SM-B2XS4	CRPC-Ad	3.71519	8.31253
PRAD-6115600.0-Tumor-SM-B2XS6	CRPC-Ad	9.59978	30.9921
PRAD-6115601.0-Tumor-SM-B2XS7	CRPC-Ad	8.85381	16.5671
PRAD-6115603.0-Tumor-SM-B2XS8	CRPC-Ad	12.178	46.7943
PRAD-6115604.0-Tumor-SM-B2XS9	CRPC-Ad	13.8615	26.5595
PRAD-6115605.0-Tumor-SM-B2XSA	CRPC-NE	7.34043	4.98929
PM14-TM	CRPC-Ad	18.5093	16.9149
PM2-TM	CRPC-Ad	7.89559	19.0275
WCM91_Z1	CRPC-Ad	4.84435	3.80551
PM90-TM	CRPC-Ad	13.3573	24.5369
PM119-TM	CRPC-Ad	4.50089	16.583
PM155-TM	CRPC-NE	19.9198	42.2021
PM139-TM	CRPC-Ad	10.4852	22.7643
PM158-TM	CRPC-Ad	1.50381	5.03888
PM159-TM	CRPC-Ad	24.5358	16.7844
PM161-TM	CRPC-NE	1.4813	8.61955
PM163-TM	CRPC-NE	20.6509	30.2263
PM170-TM	CRPC-Ad	0.329238	0.574968
PM172-TM	CRPC-Ad	4.46148	6.50448
PM189-TM	CRPC-Ad	3.2806	4.89808
WCM4_X1	CRPC-Ad	8.51019	19.0196
WCM218_Z3	CRPC-Ad	2.10032	1.39046
WCM210_Z2	CRPC-NE	7.98801	1.61522
WCM209_Z2	CRPC-Ad	5.12523	17.0893
WCM335_X1	CRPC-Ad	18.7448	31.4639
WCM258_Z2	CRPC-Ad	5.64134	21.1569
WCM252_Z3	CRPC-NE	2.5576	8.21259
WCM89_X1	CRPC-Ad	4.01475	1.39289
WCM393_Z3	CRPC-Ad	39.8725	32.0711
WCM573_X1	CRPC-NE	0.142909	0.328597
WCM665_X1	CRPC-NE	2.8383	2.71149
WCM666_X1	CRPC-NE	1.10324	16.9012

## Sheet: Figure 2F
sample_id	AR	EGFR	ERBB3
TCGA-2A-A8VL-01	-0.3225	-0.6962	-0.3282
TCGA-2A-A8VO-01	-0.2541	-0.9475	0.494
TCGA-2A-A8VT-01	1.8226	0.8028	0.2132
TCGA-2A-A8VV-01	-0.6331	-0.7942	0.4087
TCGA-2A-A8VX-01	-0.8488	-1.6951	0.8199
TCGA-2A-A8W1-01	0.3681	-0.3285	0.6053
TCGA-2A-A8W3-01	1.1386	0.6073	0.1479
TCGA-2A-AAYF-01	0.6418	-0.0269	1.1542
TCGA-2A-AAYO-01	-0.2578	-0.9829	0.0879
TCGA-2A-AAYU-01	0.1584	0.0211	0.3987
TCGA-4L-AA1F-01	-0.0602	0.0231	-1.1088
TCGA-CH-5737-01	0.6883	0.7409	0.331
TCGA-CH-5738-01	0.7481	0.7839	1.2725
TCGA-CH-5739-01	1.0538	0.7503	1.5825
TCGA-CH-5740-01	0.153	-0.1388	-0.7348
TCGA-CH-5741-01	-0.2381	-0.359	-0.8817
TCGA-CH-5743-01	0.0005	1.6837	-0.2194
TCGA-CH-5744-01	0.611	0.2056	-0.3919
TCGA-CH-5745-01	0.3814	0.8252	1.5026
TCGA-CH-5746-01	0.7011	1.0476	0.7438
TCGA-CH-5748-01	1.0033	0.8303	1.32
TCGA-CH-5750-01	1.1509	0.8123	0.7963
TCGA-CH-5751-01	1.7413	1.6112	-1.7273
TCGA-CH-5752-01	1.6747	-0.1664	-3.5427
TCGA-CH-5753-01	1.4673	1.3171	1.4299
TCGA-CH-5754-01	1.0793	0.7286	-0.7612
TCGA-CH-5761-01	1.8633	-0.5776	0.3004
TCGA-CH-5762-01	0.8778	0.7979	1.3363
TCGA-CH-5763-01	0.5898	1.2492	0.1281
TCGA-CH-5764-01	1.1047	1.1056	0.8461
TCGA-CH-5765-01	0.7698	0.5669	0.9752
TCGA-CH-5766-01	0.7992	0.9915	0.9636
TCGA-CH-5767-01	0.8549	0.904	0.7107
TCGA-CH-5768-01	0.8509	1.009	1.3946
TCGA-CH-5769-01	0.2782	0.6829	0.5189
TCGA-CH-5771-01	0.7027	0.9975	0.269
TCGA-CH-5772-01	0.8884	0.0475	0.67
TCGA-CH-5788-01	1.3758	1.3876	0.5982
TCGA-CH-5789-01	0.9094	1.1635	-0.0033
TCGA-CH-5790-01	0.7576	0.9684	1.964
TCGA-CH-5791-01	0.8866	0.7441	1.219
TCGA-CH-5792-01	0.7252	1.3128	1.1209
TCGA-CH-5794-01	0.5804	0.4495	0.4757
TCGA-EJ-5494-01	1.2367	0.156	0.2873
TCGA-EJ-5495-01	1.3617	1.3889	-1.5606
TCGA-EJ-5496-01	0.9353	0.7234	0.8761
TCGA-EJ-5497-01	1.003	1.3111	0.4696
TCGA-EJ-5498-01	1.1222	1.2899	-0.2859
TCGA-EJ-5499-01	0.2586	0.732	0.0401
TCGA-EJ-5501-01	0.8677	1.1905	0.2959
TCGA-EJ-5502-01	0.8671	1.4362	1.2093
TCGA-EJ-5503-01	0.7827	1.3525	-0.0545
TCGA-EJ-5504-01	0.7198	1.0626	0.6878
TCGA-EJ-5505-01	1.0039	0.9268	1.1108
TCGA-EJ-5506-01	0.6491	1.5488	0.2021
TCGA-EJ-5507-01	0.4549	0.113	0.7076
TCGA-EJ-5508-01	1.212	1.5194	0.4887
TCGA-EJ-5509-01	1.2378	1.1385	0.9992
TCGA-EJ-5510-01	0.8449	1.0364	1.3245
TCGA-EJ-5511-01	1.1637	1.5489	1.9271
TCGA-EJ-5512-01	0.2506	0.4876	0.7056
TCGA-EJ-5514-01	1.4052	0.7533	0.3221
TCGA-EJ-5515-01	0.9008	1.0902	0.2481
TCGA-EJ-5516-01	1.0647	1.2169	-0.5014
TCGA-EJ-5517-01	0.3975	0.0417	0.0338
TCGA-EJ-5518-01	1.469	0.9191	0.9632
TCGA-EJ-5519-01	1.28	0.6175	0.3375
TCGA-EJ-5521-01	0.0159	-0.2114	-0.1299
TCGA-EJ-5522-01	0.9958	1.2698	0.7298
TCGA-EJ-5524-01	0.923	1.0645	-0.5084
TCGA-EJ-5525-01	1.5973	0.4969	-1.0847
TCGA-EJ-5526-01	0.9986	1.3887	1.1306
TCGA-EJ-5527-01	1.1665	1.507	0.9582
TCGA-EJ-5530-01	1.4268	0.8841	0.8124
TCGA-EJ-5531-01	1.1757	1.7156	0.5621
TCGA-EJ-5532-01	1.0963	0.5037	0.453
TCGA-EJ-5542-01	0.9504	1.1997	0.2898
TCGA-EJ-7115-01	0.7042	1.1403	1.1028
TCGA-EJ-7123-01	1.1809	1.3805	1.6321
TCGA-EJ-7125-01	1.4428	0.5206	1.1165
TCGA-EJ-7218-01	0.3274	0.5861	1.1225
TCGA-EJ-7312-01	-0.9421	-1.259	-0.526
TCGA-EJ-7314-01	0.8012	0.908	-1.3715
TCGA-EJ-7315-01	0.736	0.4846	1.1229
TCGA-EJ-7317-01	0.7592	0.5977	0.2069
TCGA-EJ-7318-01	-1.3496	-1.5481	-0.1231
TCGA-EJ-7321-01	0.5493	0.6676	1.5336
TCGA-EJ-7325-01	-1.366	-1.881	1.0119
TCGA-EJ-7327-01	1.398	1.5251	1.0132
TCGA-EJ-7328-01	0.369	1.0095	-0.0378
TCGA-EJ-7330-01	1.7625	2.0755	1.4035
TCGA-EJ-7331-01	1.6717	1.6457	0.3626
TCGA-EJ-7781-01	1.4649	1.462	1.3504
TCGA-EJ-7782-01	1.5912	0.8416	1.4812
TCGA-EJ-7783-01	1.7939	1.5885	0.7013
TCGA-EJ-7784-01	1.2257	1.3242	1.4276
TCGA-EJ-7785-01	1.4373	1.6183	0.8529
TCGA-EJ-7786-01	1.4121	1.1154	0.9305
TCGA-EJ-7788-01	1.0041	0.9001	0.9088
TCGA-EJ-7789-01	1.6769	1.3893	0.0153
TCGA-EJ-7791-01	1.1996	1.4805	0.0783
TCGA-EJ-7792-01	0.8333	0.6688	-0.2448
TCGA-EJ-7793-01	0.8751	1.0059	0.2359
TCGA-EJ-7794-01	1.3078	1.6628	0.9484
TCGA-EJ-7797-01	0.5629	0.6302	0.6817
TCGA-EJ-8468-01	1.2495	0.6748	0.7663
TCGA-EJ-8469-01	1.0933	0.7913	0.1265
TCGA-EJ-8470-01	0.8445	0.8105	0.6258
TCGA-EJ-8472-01	-0.1724	-0.5207	0.8549
TCGA-EJ-8474-01	-0.1882	-0.0562	1.1429
TCGA-EJ-A46B-01	0.1464	0.398	-0.2384
TCGA-EJ-A46D-01	-0.3128	0.3155	-0.187
TCGA-EJ-A46E-01	-0.5225	0.9979	-0.5153
TCGA-EJ-A46F-01	-2.3195	-2.3664	-0.4697
TCGA-EJ-A46G-01	0.9386	1.0087	0.1812
TCGA-EJ-A46H-01	0.4363	1.4993	-0.5459
TCGA-EJ-A46I-01	0.3314	1.053	0.3613
TCGA-EJ-A65B-01	-2.0921	-1.9562	-0.5397
TCGA-EJ-A65D-01	-1.5392	-2.7051	0.2558
TCGA-EJ-A65E-01	-0.3855	-0.8525	0.4397
TCGA-EJ-A65F-01	0.6508	-0.3181	0.2765
TCGA-EJ-A65G-01	-0.5668	-1.0285	0.5915
TCGA-EJ-A65J-01	0.6857	0.8159	0.7199
TCGA-EJ-A65M-01	-1.9823	-0.5306	0.369
TCGA-EJ-A6RA-01	-1.1262	-0.7629	0.3075
TCGA-EJ-A6RC-01	0.2246	0.2254	0.1552
TCGA-EJ-A7NF-01	-0.4779	-0.7336	0.1313
TCGA-EJ-A7NG-01	0.0979	0.7552	-0.1252
TCGA-EJ-A7NH-01	0.4558	0.741	0.1948
TCGA-EJ-A7NJ-01	0.526	0.8319	-0.0428
TCGA-EJ-A7NK-01	0.0561	0.8268	-0.4482
TCGA-EJ-A7NM-01	-0.4703	-0.3915	0.7916
TCGA-EJ-A7NN-01	0.6574	0.4034	0.9471
TCGA-EJ-A8FN-01	0.0947	-0.0429	-0.3258
TCGA-EJ-A8FO-01	0.3085	0.5679	-0.2939
TCGA-EJ-A8FP-01	0.1943	1.0923	-0.9723
TCGA-EJ-A8FS-01	0.9915	-0.0026	1.3364
TCGA-EJ-A8FU-01	-0.0551	0.685	-0.7585
TCGA-EJ-AB20-01	-1.5457	-1.1388	-4.3655
TCGA-EJ-AB27-01	0.3729	0.1675	0.0233
TCGA-FC-7708-01	0.6679	1.4009	-0.5065
TCGA-FC-7961-01	0.0905	1.8621	-1.0821
TCGA-FC-A4JI-01	0.4303	1.3709	0.1598
TCGA-FC-A5OB-01	0.1472	-0.8793	-0.4365
TCGA-FC-A66V-01	-2.2012	-1.391	-1.3652
TCGA-FC-A6HD-01	-1.3818	-3.1382	-0.158
TCGA-FC-A8O0-01	-0.3911	0.81	-3.2498
TCGA-G9-6329-01	-1.0331	-0.5839	-1.0828
TCGA-G9-6332-01	-1.057	-0.9793	-0.26
TCGA-G9-6333-01	-0.834	-0.6443	-0.2702
TCGA-G9-6336-01	-0.6727	-0.1948	-0.0985
TCGA-G9-6338-01	-0.977	-1.4156	-0.1503
TCGA-G9-6339-01	-1.8135	-1.0332	-0.2647
TCGA-G9-6342-01	-0.1905	-0.1683	-0.7559
TCGA-G9-6343-01	-0.7844	-1.4013	-0.1382
TCGA-G9-6347-01	-3.1888	-3.0034	-0.7056
TCGA-G9-6348-01	-1.1068	-0.0927	-0.54
TCGA-G9-6351-01	-0.5504	-0.1804	-0.5949
TCGA-G9-6353-01	0.0109	0.0992	-0.6608
TCGA-G9-6354-01	-2.1518	-1.7257	-0.5739
TCGA-G9-6356-01	0.0915	0.6796	0.1209
TCGA-G9-6361-01	-0.6823	-0.6701	0.6342
TCGA-G9-6362-01	-1.5442	-1.7698	-0.4376
TCGA-G9-6363-01	-1.1123	-1.0756	-1.1637
TCGA-G9-6364-01	0.3505	-0.1046	-0.0157
TCGA-G9-6365-01	-0.7405	-0.059	-0.4933
TCGA-G9-6366-01	0.1315	-0.0046	-1.439
TCGA-G9-6367-01	0.2727	0.7242	-0.6862
TCGA-G9-6369-01	-0.9032	-1.0071	0.8169
TCGA-G9-6370-01	0.3971	1.4467	-0.2027
TCGA-G9-6371-01	0.081	-0.0331	0.693
TCGA-G9-6373-01	-0.8693	-1.6024	0.92
TCGA-G9-6377-01	-0.3319	-0.2991	0.511
TCGA-G9-6378-01	-0.504	-0.468	-0.8465
TCGA-G9-6379-01	-2.6206	-1.6649	-0.179
TCGA-G9-6384-01	1.0838	1.3947	0.5057
TCGA-G9-6385-01	0.0983	0.8922	-0.3449
TCGA-G9-6494-01	0.4098	0.2314	1.314
TCGA-G9-6496-01	-0.9554	-1.1269	0.8532
TCGA-G9-6498-01	-1.2285	-2.1988	-0.5815
TCGA-G9-6499-01	-0.8262	-0.6154	-0.3064
TCGA-G9-7509-01	0.1523	0.127	0.6163
TCGA-G9-7510-01	0.2998	0.7425	0.4302
TCGA-G9-7519-01	-0.4452	-0.8123	0.3061
TCGA-G9-7521-01	1.1035	0.7844	0.2761
TCGA-G9-7522-01	0.3007	0.3308	-0.3459
TCGA-G9-7523-01	-0.6352	-0.392	-1.453
TCGA-G9-7525-01	-0.5392	-0.97	-0.3979
TCGA-G9-A9S0-01	-0.9171	-0.8922	0.2031
TCGA-G9-A9S4-01	-0.4877	-1.2907	-4.3118
TCGA-G9-A9S7-01	-0.9336	-0.8069	-0.2912
TCGA-H9-7775-01	0.6941	0.052	0.598
TCGA-H9-A6BX-01	-0.5605	0.3144	-2.6325
TCGA-H9-A6BY-01	-2.1905	-2.4982	-0.1715
TCGA-HC-7075-01	0.7911	0.031	1.2353
TCGA-HC-7077-01	0.5728	0.4077	0.864
TCGA-HC-7078-01	0.642	0.6045	0.5915
TCGA-HC-7079-01	-0.0217	1.0652	-0.8094
TCGA-HC-7080-01	0.523	-0.032	0.9505
TCGA-HC-7081-01	1.624	0.9487	-0.6279
TCGA-HC-7209-01	0.9897	1.0162	-0.1949
TCGA-HC-7210-01	1.3069	1.6347	-0.1295
TCGA-HC-7211-01	1.8775	1.122	0.9258
TCGA-HC-7212-01	1.5138	1.2539	1.1744
TCGA-HC-7213-01	0.1765	-0.2827	0.9176
TCGA-HC-7230-01	1.07	0.5473	-1.924
TCGA-HC-7231-01	0.7459	0.7105	0.6368
TCGA-HC-7232-01	0.851	0.7858	0.5066
TCGA-HC-7233-01	1.0759	0.8084	1.3902
TCGA-HC-7736-01	1.0552	1.7201	0.9669
TCGA-HC-7737-01	0.4249	0.9644	0.4649
TCGA-HC-7738-01	0.8195	0.7764	1.206
TCGA-HC-7740-01	0.5822	1.3553	-0.0955
TCGA-HC-7742-01	0.5824	0.7238	0.0628
TCGA-HC-7744-01	1.1893	0.8664	0.8054
TCGA-HC-7745-01	0.4701	1.1337	-0.3949
TCGA-HC-7747-01	-0.3132	0.1838	0.4584
TCGA-HC-7748-01	1.7625	1.5148	0.4084
TCGA-HC-7749-01	1.2978	0.6651	0.9859
TCGA-HC-7750-01	0.4142	0.5227	0.1275
TCGA-HC-7752-01	-0.5481	-1.9908	1.0864
TCGA-HC-7817-01	-0.6644	-0.1568	-0.4959
TCGA-HC-7818-01	0.8287	1.0966	0.8644
TCGA-HC-7819-01	0.7077	0.2454	0.3502
TCGA-HC-7820-01	0.6797	0.5044	1.0052
TCGA-HC-7821-01	1.178	0.5359	0.3099
TCGA-HC-8213-01	-0.2542	-0.8081	0.7709
TCGA-HC-8216-01	-0.3327	-0.2914	0.3251
TCGA-HC-8256-01	0.7483	0.3665	0.6327
TCGA-HC-8257-01	0.5068	0.2238	-1.2039
TCGA-HC-8258-01	0.4691	0.788	0.8142
TCGA-HC-8259-01	0.3527	-0.0062	0.9474
TCGA-HC-8260-01	0.2826	0.8454	-0.6917
TCGA-HC-8261-01	0.5943	0.6425	0.8234
TCGA-HC-8262-01	0.3518	0.5263	0.6826
TCGA-HC-8264-01	1.0874	0.3924	0.7199
TCGA-HC-8265-01	0.0056	1.195	0.5126
TCGA-HC-8266-01	0.1664	0.9329	-0.6078
TCGA-HC-A48F-01	0.3462	-0.5391	0.2777
TCGA-HC-A4ZV-01	1.2891	0.0431	0.3483
TCGA-HC-A631-01	-0.1557	0.3511	-0.6766
TCGA-HC-A632-01	-0.74	-0.9081	-0.3173
TCGA-HC-A6AL-01	-1.5398	-2.1777	0.457
TCGA-HC-A6AN-01	-1.9093	-1.6833	0.1866
TCGA-HC-A6AO-01	-1.9676	-1.8963	-0.2844
TCGA-HC-A6AP-01	-2.2608	-1.5931	-0.1507
TCGA-HC-A6AQ-01	-2.0827	-1.891	0.3004
TCGA-HC-A6AS-01	-1.8835	-1.8921	-0.56
TCGA-HC-A6HX-01	-2.2968	-1.6103	-0.1553
TCGA-HC-A6HY-01	-1.6144	-2.1237	-0.2323
TCGA-HC-A76W-01	0.2701	0.5183	0.1605
TCGA-HC-A76X-01	0.3133	-0.2508	0.5007
TCGA-HC-A8CY-01	0.4656	0.0398	1.7396
TCGA-HC-A8D0-01	-0.3598	0.1477	-2.1272
TCGA-HC-A8D1-01	0.3163	0.7006	0.1817
TCGA-HC-A9TE-01	-0.148	-0.156	0.7174
TCGA-HC-A9TH-01	0.4081	0.514	0.0303
TCGA-HI-7168-01	-0.3456	0.0192	0.1815
TCGA-HI-7169-01	-1.4308	-2.3518	-0.6022
TCGA-HI-7170-01	-0.2939	1.0921	-0.7846
TCGA-HI-7171-01	0.2535	-0.5376	0.6074
TCGA-J4-8198-01	0.8446	1.3199	0.6755
TCGA-J4-8200-01	-0.1447	-0.2725	0.3026
TCGA-J4-A67K-01	-1.8295	-2.007	-0.8681
TCGA-J4-A67L-01	-2.2005	-2.0334	0.1003
TCGA-J4-A67M-01	-2.4995	-1.7917	-0.2364
TCGA-J4-A67N-01	-1.6811	-2.159	-0.5524
TCGA-J4-A67O-01	-3.1326	-2.3776	-0.546
TCGA-J4-A67Q-01	-2.8579	-2.1985	0.1539
TCGA-J4-A67R-01	-2.5222	-1.8138	-0.2465
TCGA-J4-A67S-01	-2.4376	-1.5692	-1.1518
TCGA-J4-A67T-01	-0.0578	0.6354	0.1277
TCGA-J4-A6G1-01	-0.7138	-0.2539	-0.7556
TCGA-J4-A6G3-01	-0.0962	0.7178	-0.2817
TCGA-J4-A6M7-01	0.166	-0.2603	-0.0241
TCGA-J4-A83I-01	0.5625	0.1393	0.1682
TCGA-J4-A83J-01	0.2739	0.06	0.9253
TCGA-J4-A83K-01	0.1847	0.2347	-0.3468
TCGA-J4-A83L-01	0.2799	-0.1576	0.0348
TCGA-J4-A83M-01	0.2563	0.1355	1.3612
TCGA-J4-A83N-01	-0.4244	-0.9071	-0.054
TCGA-J4-AATV-01	-0.2403	0.2168	-0.0412
TCGA-J4-AATZ-01	1.2606	1.0087	0.6422
TCGA-J4-AAU2-01	0.1888	-0.0774	0.5686
TCGA-J9-A52B-01	-0.6703	-1.8177	-2.9858
TCGA-J9-A52C-01	-2.1236	-0.6498	-1.6809
TCGA-J9-A52D-01	0.7483	-0.5732	1.4001
TCGA-J9-A52E-01	-1.3515	-0.752	-0.6163
TCGA-J9-A8CK-01	-0.9434	-0.5468	-0.6861
TCGA-J9-A8CL-01	0.543	0.2765	-0.5026
TCGA-J9-A8CM-01	-0.4217	-0.3737	0.0241
TCGA-J9-A8CN-01	0.1117	-0.2996	0.2572
TCGA-J9-A8CP-01	-0.2505	-0.7117	-0.4439
TCGA-KC-A4BL-01	0.3944	1.1208	-0.9866
TCGA-KC-A4BN-01	0.2534	0.4384	-0.3075
TCGA-KC-A4BR-01	0.0326	0.3053	-1.5
TCGA-KC-A4BV-01	0.1257	0.002	-0.4308
TCGA-KC-A7F3-01	-0.3957	0.1387	0.4388
TCGA-KC-A7F5-01	-1.0399	-1.3923	0.8582
TCGA-KC-A7F6-01	-0.5608	-0.0374	-0.1679
TCGA-KC-A7FA-01	-0.5024	-1.3537	-0.2648
TCGA-KC-A7FD-01	0.2102	0.1338	0.7378
TCGA-KC-A7FE-01	-0.082	0.1705	-0.7497
TCGA-KK-A59V-01	-1.6175	-1.6607	0.8443
TCGA-KK-A59X-01	-0.6048	-0.4427	-0.0951
TCGA-KK-A59Y-01	-1.3314	-1.4729	-0.596
TCGA-KK-A59Z-01	0.0612	0.441	-0.7993
TCGA-KK-A5A1-01	-0.4326	-0.135	0.1149
TCGA-KK-A6DY-01	-0.1692	0.333	0.4893
TCGA-KK-A6E0-01	-0.2994	-0.3738	-0.3108
TCGA-KK-A6E1-01	0.6143	0.0504	-1.7057
TCGA-KK-A6E2-01	0.4256	0.0959	0.1398
TCGA-KK-A6E3-01	-2.2459	-2.2077	-0.8705
TCGA-KK-A6E4-01	-2.0638	-2.095	0.243
TCGA-KK-A6E5-01	-0.4821	-0.3265	0.5587
TCGA-KK-A6E6-01	-0.5189	-0.3284	-0.7982
TCGA-KK-A6E7-01	-0.938	-0.2197	-1.7354
TCGA-KK-A6E8-01	-1.3194	-0.248	0.0369
TCGA-KK-A7AP-01	0.2279	-0.3582	1.5802
TCGA-KK-A7AQ-01	-1.0134	-1.2461	0.3137
TCGA-KK-A7AU-01	-0.0343	-1.333	-2.0391
TCGA-KK-A7AV-01	-0.5539	-0.1504	-0.36
TCGA-KK-A7AW-01	-1.8727	-2.2864	0.6817
TCGA-KK-A7AY-01	-2.1536	-1.6014	0.3099
TCGA-KK-A7AZ-01	-0.3575	-1.3451	1.7565
TCGA-KK-A7B0-01	-2.1112	-0.9128	-0.2645
TCGA-KK-A7B1-01	0.2289	-0.4319	-0.7208
TCGA-KK-A7B2-01	-1.6288	-0.9745	-1.5725
TCGA-KK-A7B3-01	-0.6711	-0.7438	-0.7796
TCGA-KK-A7B4-01	0.2879	-0.3686	-0.1057
TCGA-KK-A8I4-01	-0.5843	0.0899	-0.0003
TCGA-KK-A8I5-01	-0.4012	-0.65	0.1462
TCGA-KK-A8I6-01	-0.0354	-0.05	0.159
TCGA-KK-A8I7-01	0.296	0.6024	-0.3573
TCGA-KK-A8I8-01	0.1267	-0.3123	-0.4611
TCGA-KK-A8I9-01	-0.3046	0.2323	-0.5223
TCGA-KK-A8IA-01	0.2606	-0.3265	0.1174
TCGA-KK-A8IB-01	-1.1136	-0.6465	0.0586
TCGA-KK-A8IC-01	0.3272	0.7394	-0.266
TCGA-KK-A8ID-01	0.9088	0.1866	1.7995
TCGA-KK-A8IF-01	-0.1214	0.3609	1.2624
TCGA-KK-A8IG-01	0.1179	0.2994	0.3146
TCGA-KK-A8IH-01	-0.7179	-0.9579	0.7173
TCGA-KK-A8II-01	0.5542	0.0163	-0.1829
TCGA-KK-A8IJ-01	0.4685	0.2875	-0.3748
TCGA-KK-A8IK-01	-0.4988	-0.1689	0.4954
TCGA-KK-A8IL-01	-0.4804	0.6171	-0.3585
TCGA-KK-A8IM-01	0.2392	0.4812	0.0308
TCGA-M7-A71Y-01	-0.8397	-0.3823	-0.6215
TCGA-M7-A71Z-01	-1.0099	-2.2574	-5.712
TCGA-M7-A720-01	-0.0898	0.7496	-0.1897
TCGA-M7-A721-01	0.2248	1.1076	0.6761
TCGA-M7-A722-01	-1.58	-2.5282	0.7742
TCGA-M7-A723-01	-2.3863	-0.8108	-1.1268
TCGA-M7-A724-01	-0.9981	-2.1965	-1.2255
TCGA-M7-A725-01	0.5197	0.5998	0.9584
TCGA-MG-AAMC-01	-1.0066	-2.0753	-0.6511
TCGA-QU-A6IL-01	-3.2373	-2.6036	0.7427
TCGA-QU-A6IM-01	-2.5187	-1.5809	0.6369
TCGA-QU-A6IN-01	-2.4082	-2.9309	0.5681
TCGA-QU-A6IO-01	-2.5893	-2.315	0.5797
TCGA-QU-A6IP-01	-0.803	-0.8577	-0.2723
TCGA-SU-A7E7-01	0.6505	0.7469	0.0477
TCGA-TK-A8OK-01	0.2736	0.4508	-1.0421
TCGA-TP-A8TT-01	0.3567	0.5722	-1.4481
TCGA-TP-A8TV-01	0.6352	0.071	1.4715
TCGA-V1-A8MF-01	-0.1734	0.0471	-0.2764
TCGA-V1-A8MG-01	0.4376	0.0919	-0.3436
TCGA-V1-A8MJ-01	0.074	0.0872	-0.6523
TCGA-V1-A8MK-01	-0.1504	-0.07	-0.4568
TCGA-V1-A8ML-01	-0.4428	-0.9909	-0.5197
TCGA-V1-A8MM-01	-1.7051	-1.3302	0.0154
TCGA-V1-A8MU-01	-0.8278	-0.3093	-0.7661
TCGA-V1-A8WL-01	-0.413	-0.1979	-0.5742
TCGA-V1-A8WN-01	0.86	0.851	0.2924
TCGA-V1-A8WS-01	0.0092	-0.0538	-0.0139
TCGA-V1-A8WV-01	-0.923	-0.2336	-1.2468
TCGA-V1-A8WW-01	0.0343	0.0394	-1.2425
TCGA-V1-A8X3-01	0.7047	0.4331	0.6389
TCGA-V1-A9O5-06	0.8452	1.0261	-0.4493
TCGA-V1-A9O5-01	0.2597	0.4471	-0.4453
TCGA-V1-A9O7-01	0.3768	0.7861	-0.096
TCGA-V1-A9O9-01	0.3243	0.2729	-0.1782
TCGA-V1-A9OA-01	-0.1702	1.1554	-0.4411
TCGA-V1-A9OF-01	0.5873	0.5387	0.9733
TCGA-V1-A9OH-01	-0.4447	-0.0568	0.1229
TCGA-V1-A9OL-01	0.7126	-0.3331	-1.2829
TCGA-V1-A9OQ-01	-1.3475	-0.6268	0.5432
TCGA-V1-A9OT-01	-1.6069	-1.7382	0.0132
TCGA-V1-A9OX-01	-1.1609	-0.6048	-0.2529
TCGA-V1-A9OY-01	-0.5578	-0.1386	-0.7515
TCGA-V1-A9Z7-01	0.3131	-0.276	-0.7383
TCGA-V1-A9Z8-01	-0.9733	-0.4912	-0.6132
TCGA-V1-A9Z9-01	-0.1393	0.0558	-0.3441
TCGA-V1-A9ZG-01	0.5187	0.2833	-2.2129
TCGA-V1-A9ZI-01	-0.9851	-0.4459	-2.1712
TCGA-V1-A9ZK-01	0.6911	1.654	0.6378
TCGA-V1-A9ZR-01	0.7178	0.155	0.2788
TCGA-VN-A88I-01	-1.1384	-0.0645	-2.1666
TCGA-VN-A88K-01	0.6373	-0.668	0.0684
TCGA-VN-A88L-01	-0.8944	-0.6614	-0.8891
TCGA-VN-A88M-01	-1.4505	-1.752	-0.0436
TCGA-VN-A88N-01	-0.9266	-0.6728	-0.0278
TCGA-VN-A88O-01	-0.1182	0.7209	0.0677
TCGA-VN-A88P-01	-0.0095	-0.7978	-0.2442
TCGA-VN-A88Q-01	0.0042	-0.0152	-3.8764
TCGA-VN-A88R-01	-0.4565	-1.2922	-1.5603
TCGA-VN-A943-01	0.3563	-0.6184	0.5223
TCGA-VP-A872-01	-1.3053	-0.4928	-0.6387
TCGA-VP-A875-01	0.1428	-0.2265	2.0468
TCGA-VP-A876-01	-0.1466	-0.6149	0.4257
TCGA-VP-A878-01	-0.1796	0.3663	0.5514
TCGA-VP-A879-01	0.3809	0.4795	-0.3091
TCGA-VP-A87B-01	0.8265	0.5554	1.7202
TCGA-VP-A87C-01	0.2669	0.5447	0.7805
TCGA-VP-A87D-01	0.724	-0.0495	-0.2108
TCGA-VP-A87E-01	-0.0501	0.0023	0.3316
TCGA-VP-A87H-01	0.2203	0.4144	1.4332
TCGA-VP-A87J-01	0.8677	-0.0903	0.5672
TCGA-VP-A87K-01	0.4916	-0.3173	0.2001
TCGA-VP-AA1N-01	-1.3707	1.571	-1.1037
TCGA-WW-A8ZI-01	0.2898	-0.3648	0.4016
TCGA-X4-A8KQ-01	-1.553	-1.2056	-0.2357
TCGA-X4-A8KS-01	-1.785	-1.3459	0.5379
TCGA-XA-A8JR-01	0.0489	-0.4588	0.2042
TCGA-XJ-A83F-01	-1.3275	-1.6011	0.1549
TCGA-XJ-A83G-01	-0.9974	-0.4136	-0.0815
TCGA-XJ-A83H-01	0.283	0.5767	0.5853
TCGA-XJ-A9DI-01	0.2187	0.8669	-0.8083
TCGA-XJ-A9DK-01	-0.4724	0.943	-1.1323
TCGA-XJ-A9DQ-01	-1.3207	-0.3119	-0.3625
TCGA-XJ-A9DX-01	-0.6298	-1.0051	-0.636
TCGA-XK-AAIR-01	1.1294	0.66	0.3889
TCGA-XK-AAIV-01	0.5498	0.5291	0.74
TCGA-XK-AAIW-01	1.01	-0.0435	-0.2397
TCGA-XK-AAJ3-01	0.7945	-0.9904	0.3837
TCGA-XK-AAJA-01	-0.1083	-0.8076	0.995
TCGA-XK-AAJP-01	0.6538	0.3846	1.6896
TCGA-XK-AAJR-01	0.3946	-0.1033	0.011
TCGA-XK-AAJT-01	-0.7376	0.4274	-0.7843
TCGA-XK-AAJU-01	-0.0542	0.5543	-0.4279
TCGA-XK-AAK1-01	-0.6825	-1.6319	-0.1074
TCGA-XQ-A8TA-01	2.3517	-1.2688	-0.2142
TCGA-XQ-A8TB-01	0.4139	0.5605	0.6003
TCGA-Y6-A8TL-01	0.0012	-0.0745	0.7523
TCGA-Y6-A9XI-01	0.8091	-0.694	0.9664
TCGA-YJ-A8SW-01	1.3808	1.0995	1.4391
TCGA-YL-A8HJ-01	0.3709	0.6532	-0.3267
TCGA-YL-A8HK-01	0.6093	0.469	-0.5186
TCGA-YL-A8HL-01	1.0947	0.2883	-0.2555
TCGA-YL-A8HM-01	0.4225	0.7415	0.046
TCGA-YL-A8HO-01	-0.125	0.4605	-1.1604
TCGA-YL-A8S8-01	0.9267	0.9206	0.3637
TCGA-YL-A8S9-01	0.8795	0.1834	1.6222
TCGA-YL-A8SA-01	0.1051	0.386	-0.2685
TCGA-YL-A8SB-01	0.2765	0.6237	-0.1416
TCGA-YL-A8SC-01	1.3972	0.0414	0.2515
TCGA-YL-A8SF-01	-0.0757	0.3505	-0.1748
TCGA-YL-A8SH-01	-0.3755	-0.4233	0.6519
TCGA-YL-A8SI-01	0.4175	-0.0459	0.2502
TCGA-YL-A8SJ-01	0.3414	0.7743	-0.114
TCGA-YL-A8SK-01	-0.2945	0.645	-0.6141
TCGA-YL-A8SL-01	0.5704	-0.8521	-1.8633
TCGA-YL-A8SO-01	-0.4558	-0.0014	0.1591
TCGA-YL-A8SP-01	1.1184	0.1777	-6.6561
TCGA-YL-A8SQ-01	0.5693	0.3139	0.8837
TCGA-YL-A8SR-01	0.2188	-0.127	-1.1828
TCGA-YL-A9WH-01	0.2444	0.2703	0.1955
TCGA-YL-A9WI-01	1.1004	0.2638	0.9154
TCGA-YL-A9WJ-01	0.7806	0.5457	1.3425
TCGA-YL-A9WK-01	-0.1764	-0.3707	-0.5681
TCGA-YL-A9WL-01	0.6665	-0.2468	-0.677
TCGA-YL-A9WX-01	0.4191	0.9659	0.4052
TCGA-YL-A9WY-01	-0.0844	0.3438	1.2322
TCGA-ZG-A8QW-01	-0.771	-0.3273	-0.8245
TCGA-ZG-A8QX-01	-0.4784	-0.9988	0.0216
TCGA-ZG-A8QY-01	-0.167	-0.2236	-0.3673
TCGA-ZG-A8QZ-01	-0.1718	0.2815	-0.4358
TCGA-ZG-A9KY-01	1.2355	-0.2769	0.9695
TCGA-ZG-A9L0-01	0.17	0.3744	0.8504
TCGA-ZG-A9L1-01	0.3413	-0.704	-1.432
TCGA-ZG-A9L2-01	-0.4199	-0.4407	-1.032
TCGA-ZG-A9L4-01	-0.2723	-0.2451	-0.7884
TCGA-ZG-A9L5-01	0.8871	-0.9162	-3.9496
TCGA-ZG-A9L6-01	0.0911	0.2208	-1.9168
TCGA-ZG-A9L9-01	-1.9545	-1.8504	-1.6689
TCGA-ZG-A9LB-01	-1.0608	-1.3599	-1.3039
TCGA-ZG-A9LM-01	-1.0979	0.5829	0.1532
TCGA-ZG-A9LN-01	-1.4447	-1.1064	0.1434
TCGA-ZG-A9LS-01	-1.0606	-0.3312	-0.4165
TCGA-ZG-A9LU-01	-1.3161	0.0124	0.3293
TCGA-ZG-A9LY-01	-0.2899	0.3809	0.1815
TCGA-ZG-A9LZ-01	-0.0623	-0.2535	0.0413
TCGA-ZG-A9M4-01	0.6429	0.5145	-1.4664
TCGA-ZG-A9MC-01	0.6604	0.8687	0.1579
TCGA-ZG-A9N3-01	-0.0472	-0.1812	-2.2043
TCGA-ZG-A9ND-01	-0.0025	-0.4458	0.3521
TCGA-ZG-A9NI-01	-1.1673	-1.0865	-0.2773

## Sheet: Sup Figure 2H-I
patient_id	EGFR	HER3	stage
Pt_#04	200	240	CRPC
Pt_#05	170	210	CRPC
Pt_#06	120	220	CRPC
Pt_#07	250	170	CRPC
Pt_#08	160	290	CRPC
Pt_#10	160	200	CRPC
Pt_#13	40	0	CRPC
Pt_#14	150	250	CRPC
Pt_#15	240	150	CRPC
Pt_#36	150	70	CRPC
Pt_#04	150	230	HSPC
Pt_#05	130	160	HSPC
Pt_#06	50	200	HSPC
Pt_#07	280	280	HSPC
Pt_#08	150	180	HSPC
Pt_#10	60	250	HSPC
Pt_#13	0	100	HSPC
Pt_#14	180	150	HSPC
Pt_#15	270	100	HSPC
Pt_#36	140	0	HSPC

## Sheet: Figure 3B
	PE-isotype	PE-EGFR
LNCaP	45.3	1205
C4-2	68.1	3641
22Rv1	36.9	367
DU145	61.2	3641
PC-3	65.5	1771
	APC-isotype	APC-HER3
LNCaP	180	1225
C4-2	302	2413
22Rv1	109	1769
DU145	170	1028
PC-3	196	274

## Sheet: Figure 3D, Sup Figure 5D
LNCaP
Concentration (nM)	Isotype ADC			SI-B001			BL-B01D1
0.1	99.5609	96.9265	108.562	91.0768	105.696	95.2029	95.7162	99.653	105.376
1	114.16	104.281	105.708	94.8004	101.342	101.57	89.9641	96.9334	91.8081
10	92.6454	95.719	104.61	96.008	98.5239	93.2908	76.6177	83.9325	67.99
20	90.011	92.7552	102.525	102.299	103.153	93.8946	67.3336	66.8647	65.9269
40	95.9385	106.147	98.1339	100.299	94.8314	97.1942	56.7365	61.613	64.9891
60	93.0845	104.391	96.2678	108.853	98.4233	101.305	55.5174	47.4523	44.1701
80	89.2426	90.7794	99.5609	101.241	109.594	97.4055	37.4179	35.7299	33.8543
100	89.6766	90.7563	91.6586	95.6775	93.4856	98.7745	31.2285	27.196	28.1338
200	78.5949	85.73	78.7047	92.7876	99.4297	99.8322	18.2582	15.8525	18.04
400	47.4204	46.7618	43.7366	66.7225	74.9748	74.9748	8.44108	10.1282	10.2229
C4-2
Concentration (nM)	Isotype ADC			SI-B001			BL-B01D1
0.1	98.9221	99.6113	98.498	103.733	94.036	98.6797	92.0357	92.8929	96.4286
1	104.647	97.5438	95.7413	100.66	112.543	100.455	94.1786	110.679	90.3215
10	93.847	97.0831	96.4446	101.002	97.9968	94.6506	107.893	90.75	87.6429
20	95.2704	90.8535	91.8608	97.7237	98.27	92.2604	70.6072	90.9643	79.9286
40	96.0614	100.307	98.4143	95.6067	89.1191	91.1678	50.6786	44.25	53.1429
60	91.9668	93.6599	93.5294	95.4701	99.2261	99.5675	29.5714	27.75	32.1429
80	89.6829	88.8875	91.1944	100.524	94.9238	110.904	24.9643	26.0357	26.8929
100	85.2704	88.8535	87.8608	96.0847	98.8163	102.026	21.4286	21.1072	21.8572
200	81.7519	79.3427	80.5473	91.5775	98.9529	97.5188	16.0714	17.7857	17.0357
400	51.7471	55.323	54.6483	98.8163	86.7289	87.4118	14.3572	13.7143	14.3572
PC-3
Concentration (nM)	Isotype ADC			SI-B001			BL-B01D1
0.1	96.0688	90.8226	98.3772	97.7321	85.8028	90.2652	94.5405	97.4571	87.4989
1	100.434	98.9647	94.2641	94.5951	88.8956	90.9721	93.8322	99.0404	96.9988
10	98.7549	96.4046	97.0341	90.0001	90.8396	88.4537	84.7073	85.8323	92.8738
20	97.5378	91.8299	99.7202	90.0001	89.3816	84.1238	85.6239	85.1656	83.9989
40	86.4158	89.2697	89.7314	93.3138	92.6953	89.7792	84.8323	80.999	81.0823
60	93.7605	93.7185	95.5232	103.918	104.359	101.841	74.7491	75.3741	78.7074
80	88.1785	88.0106	88.7661	101.311	99.6761	101.576	76.874	69.7075	67.7492
100	81.4214	80.54	77.5601	102.195	93.8882	101.311	65.5825	66.5825	60.6242
200	75.6295	68.8724	69.46	93.5348	92.6511	94.0649	48.7494	48.3744	49.416
400	66.1444	62.7028	58.9256	86.1562	89.2932	100.869	10.9165	10.7082	10.1665
DU145
Concentration (nM)	Isotype ADC			SI-B001			BL-B01D1
0.1	94.6637	102.301	106.466	100.656	99.8747	98.7466	92.9509	99.5292	94.6977
1	99.9319	86.7819	96.5423	102.189	98.9202	99.4119	100.272	95.5525	101.313
10	93.9641	101.239	97.4816	97.5897	96.8666	98.1681	98.6372	100.347	99.5292
20	97.2069	95.4928	98.2929	100.077	96.6352	94.8419	89.3087	80.7235	89.383
40	92.6164	96.7765	94.6583	95.2468	93.6849	96.317	68.6818	64.7795	64.9653
60	95.8889	93.2698	97.3537	99.2673	98.5731	97.4161	61.4346	61.4718	60.4683
80	92.7389	94.2962	86.2918	87.206	93.8874	90.7057	56.0827	57.4207	51.5486
100	81.3449	81.1571	79.2257	93.1064	87.6687	94.4659	50.5451	47.2745	42.6288
200	81.3449	81.1571	79.2257	94.5526	93.5692	92.904	35.7904	35.1214	32.8915
400	75.3471	74.0866	78.1241	93.0197	89.838	92.904	9.55153	10.5178	13.6026
22Rv1
Concentration (nM)	Isotype ADC			SI-B001			BL-B01D1
0.1	100.678	112.699	102.711	99.5471	100.453	97.9167	95.4117	99.8737	105.19
1	98.203	104.832	102.799	100.906	91.1232	89.4022	88.1015	94.1775	90.7598
10	91.7504	90.4245	94.0486	99.3659	98.5507	84.2391	83.2598	86.9623	81.456
20	96.7003	105.451	102.623	88.4964	90.8514	99.0036	75.9496	76.899	85.2534
40	92.104	95.728	97.7781	85.3261	95.9239	92.3007	71.8673	69.1141	68.4496
60	95.9166	93.5247	95.5854	97.9167	93.5507	103.351	58.4812	59.5255	56.3926
80	89.8676	89.7792	89.0444	87.8804	89.1522	89.3261	48.9875	47.4685	46.4242
100	85.0721	83.6632	88.2212	86.9565	90.0362	90.163	43.8609	46.804	42.8166
200	77.1499	78.3267	74.2606	79.8007	87.7174	89.221	28.1014	28.9558	26.3925
400	60.5482	53.3001	50.0296	74.5471	70.471	73.4601	18.133	18.9874	17.8482

[truncated: 15 more sheets: Figure 3E, Sup Figure 5F, Figure 3F-H, Figure 4C, Sup Figure 6B, Figure 4D, Sup Figure 6C, Figure 4F, Sup Figure 6E-G, Sup Figure 6H-I, Figure 5G-H, Figure 5I, Figure 6D, Figure 6E, Figure 7B-C, Figure 7H-I, Figure 7E, Figure 7J, Sup Figure 7A, C-G]
